# Supplementary material for: Gut microbiota dynamics in a 1-year follow-up after adult liver transplantation in Northeast China
Source: Front Physiol. 2023 Dec 22;14:1266635. doi: 10.3389/fphys.2023.1266635 (PMC10766776; doi:10.3389/fphys.2023.1266635)
Supplement: Supplementary file 1 [file Table2.XLSX]

## Sheet: Sheet1
Name of sample	Original specimen number	Group
A4	A4	Pre
A5	A5	Pre
A7	A7	Pre
A10	A10	Pre
A12	A12	Pre
A13	A13	Pre
A18	A18	Pre
A19	A19	Pre
A20	A20	Pre
A23	A23	Pre
A25	A25	Pre
A27	A27	Pre
A30	A30	Pre
A31	A31	Pre
A34	A34	Pre
A37	A37	Pre
A38	A38	Pre
A39	A39	Pre
A44	A44	Pre
A46	A46	Pre
A47	A47	Pre
A48	A48	Pre
A51	A51	Pre
A52	A52	Pre
A53	A53	Pre
A54	A54	Pre
A55	A55	Pre
A58	A58	Pre
A59	A59	Pre
A60	A60	Pre
A65	A65	Pre
A69	A69	Pre
A70	A70	Pre
A71	A71	Pre
A72	A72	Pre
A73	A73	Pre
A75	A75	Pre
A78	A78	Pre
A79	A79	Pre
A80	A80	Pre
A81	A81	Pre
A82	A82	Pre
A86	A86	Pre
A87	A87	Pre
A90	A90	Pre
A91	A91	Pre
A93	A93	Pre
A96	A96	Pre
A100	A100	Pre
A103	A103	Pre
A104	A104	Pre
A105	A105	Pre
A106	A106	Pre
A108	A108	Pre
A110	A110	Pre
A112	A112	Pre
A116	A116	Pre
A117	A117	Pre
A123	A123	Pre
A124	A124	Pre
A125	A125	Pre
A126	A126	Pre
A127	A127	Pre
A134	A134	Pre
A135	A135	Pre
A136	A136	Pre
A137	A137	Pre
A138	A138	Pre
A140	A140	Pre
A141	A141	Pre
A142	A142	Pre
A144	A144	Pre
A146	A146	Pre
A147	A147	Pre
A148	A148	Pre
A149	A149	Pre
A152	A152	Pre
A153	A153	Pre
A154	A154	Pre
A155	A155	Pre
B4	B4	Post1
B5	B5	Post1
B7	B7	Post1
B10	B10	Post1
B12	B12	Post1
B13	B13	Post1
B18	B18	Post1
B19	B19	Post1
B20	B20	Post1
B23	B23	Post1
B25	B25	Post1
B27	B27	Post1
B30	B30	Post1
B34	B34	Post1
B37	B37	Post1
B38	B38	Post1
B39	B39	Post1
B42	B42	Post1
B44	B44	Post1
B47	B47	Post1
B48	B48	Post1
B51	B51	Post1
B52	B52	Post1
B53	B53	Post1
B54	B54	Post1
B55	B55	Post1
B58	B58	Post1
B59	B59	Post1
B60	B60	Post1
B65	B65	Post1
B67	B67	Post1
B70	B70	Post1
B71	B71	Post1
B78	B78	Post1
B79	B79	Post1
B80	B80	Post1
B81	B81	Post1
B82	B84	Post1
B86	B86	Post1
B87	B87	Post1
B90	B90	Post1
B91	B91	Post1
B93	B93	Post1
B96	B96	Post1
B107	B107	Post1
B108	B108	Post1
B110	B110	Post1
B112	B112	Post1
B116	B116	Post1
B117	B117	Post1
B123	B123	Post1
B124	B124	Post1
B125	B125	Post1
B126	B126	Post1
B127	B127	Post1
B128	B128	Post1
B134	B134	Post1
B135	B135	Post1
B136	B136	Post1
B137	B137	Post1
B138	B138	Post1
B140	B140	Post1
B141	B141	Post1
B142	B142	Post1
B144	B144	Post1
B146	B146	Post1
B147	B147	Post1
B148	B148	Post1
B149	B149	Post1
B152	B152	Post1
B153	B153	Post1
B154	B154	Post1
B155	B155	Post1
C4	C4	Post2
C5	C5	Post2
C7	C7	Post2
C12	C12	Post2
C13	C13	Post2
C19	C19	Post2
C20	C20	Post2
C23	C23	Post2
C25	C25	Post2
C30	C30	Post2
C31	C31	Post2
C34	C34	Post2
C37	C37	Post2
C38	C38	Post2
C39	D39	Post2
C42	C42	Post2
C44	C44	Post2
C46	D46	Post2
C47	C47	Post2
C48	C48	Post2
C51	C51	Post2
C52	C52	Post2
C54	C54	Post2
C55	C55	Post2
C58	C58	Post2
C59	C59	Post2
C65	C65	Post2
C67	C67	Post2
C69	C69	Post2
C70	C70	Post2
C71	C71	Post2
C72	C72	Post2
C80	C80	Post2
C81	C81	Post2
C87	C87	Post2
C90	D90	Post2
C93	D93	Post2
C96	D96	Post2
C101	C101	Post2
C103	C103	Post2
C104	C104	Post2
C105	C105	Post2
C106	C106	Post2
C107	C107	Post2
C108	C108	Post2
C112	C112	Post2
C116	C116	Post2
C117	C117	Post2
C123	C123	Post2
C124	C124	Post2
C125	C125	Post2
C126	D126	Post2
C127	C127	Post2
C134	C134	Post2
C135	C135	Post2
C136	C136	Post2
C138	C138	Post2
C141	C141	Post2
C142	C142	Post2
C144	C144	Post2
C146	C146	Post2
C147	C147	Post2
C154	C154	Post2
C155	C155	Post2
D4	F4	Post3
D5	F5	Post3
D7	F7	Post3
D12	F12	Post3
D13	F13	Post3
D18	F18	Post3
D19	F19	Post3
D20	F20	Post3
D23	F23	Post3
D25	F25	Post3
D30	F30	Post3
D31	F31	Post3
D37	F37	Post3
D38	F38	Post3
D39	F39	Post3
D42	F42	Post3
D44	F44	Post3
D47	F47	Post3
D48	F48	Post3
D51	F51	Post3
D53	F53	Post3
D54	F54	Post3
D55	E55	Post3
D59	F59	Post3
D69	E69	Post3
D70	E70	Post3
D72	E72	Post3
D73	E73	Post3
D79	E79	Post3
D80	E80	Post3
D81	E81	Post3
D82	E82	Post3
D86	E86	Post3
D90	E90	Post3
D91	E91	Post3
D93	E93	Post3
D96	E96	Post3
D101	E101	Post3
D103	E103	Post3
D105	E105	Post3
A1	A1	C
A6	A6	C
A8	A8	C
A11	A11	C
A17	A17	C
A21	A21	C
A22	A22	C
A24	A24	C
A29	A29	C
A32	A32	C
A35	A35	C
A36	A36	C
A40	A40	C
A41	A41	C
A43	A43	C
A45	A45	C
A49	A49	C
A50	A50	C
A56	A56	C
A57	A57	C
A62	A62	C
A64	A64	C
A66	A66	C
A74	A74	C
A76	A76	C
A77	A77	C
A83	A83	C
A85	A85	C
A88	A88	C
A89	A89	C
A92	A92	C
A94	A94	C
A95	A95	C
A97	A97	C
A111	A111	C
A113	A113	C
A114	A114	C
A115	A115	C
A120	A120	C
A121	A121	C
A122	A122	C
A130	A130	C
A131	A131	C
A132	A132	C
A133	A133	C
A143	A143	C
A145	A145	C
A150	A150	C
