# Supplementary material for: Gut microbiota dynamics in a 1-year follow-up after adult liver transplantation in Northeast China
Source: Front Physiol. 2023 Dec 22;14:1266635. doi: 10.3389/fphys.2023.1266635 (PMC10766776; doi:10.3389/fphys.2023.1266635)
Supplement: Supplementary file 2 [file Table3.XLSX]

## Sheet: Phylum
Phylum	Pre	Post1	Post2	Post3
p__Firmicutes	4642.12	4226.42	3460.25	2403.96
p__Bacteroidota	1975.94	929.71	1340.43	775.455
p__Proteobacteria	709.95	1395.69	772.348	477.365
p__Actinobacteriota	391.235	662.415	577.977	192.673
p__Fusobacteriota	106.49	21.7441	120.788	93.1718
p__Campylobacterota	76.6949	19.0065	60.0071	39.6661
p__Verrucomicrobiota	64.4692	25.0022	33.4026	3.31997
p__Desulfobacterota	21.7592	14.547	19.9427	9.09154
p__Synergistota	3.70088	1.86709	8.60391	0.590531
p__unclassified	4.55269	0.253093	3.38428	2.18065
p__Cyanobacteria	0.428998	1.8679	0.952384	0.261012
p__Nitrospirota	0	0	0.761433	1.66772
p__Patescibacteria	1.13392	0.2348	0.164484	0.158136
p__Chloroflexi	0.401144	0.483116	0.250039	0.134659
p__Deferribacterota	0.315069	0.153056	0.239689	0.029376
p__Spirochaetota	0.396809	0.007544	0.103918	0.140132
p__Acidobacteriota	0.141798	0.227287	0.117301	0.04376
p__Planctomycetota	0.100341	0.111525	0.110493	0.03543
p__Myxococcota	0.087722	0.110647	0.062801	0.038973
p__Gemmatimonadota	0.062049	0.097406	0.080254	0.018559
p__Deinococcota	0	0.020877	0.011223	0
p__WPS-2	0.01533	0	0	0
p__Bdellovibrionota	0.00769	0	0.006983	0
p__Armatimonadota	0	0.010018	0	0
p__Sumerlaeota	0	0.003812	0.004168	0
p__Methylomirabilota	0	0.005303	0	0
p__Tenericutes	0	0.003478	0	0
p__Candidatus_Saccharibacteria	0	0	0	0
p__Elusimicrobiota	0	0	0	0
p__MBNT15	0	0	0	0
p__WS2	0	0	0	0

## Sheet: Class
Class	Pre	Post1	Post2	Post3
c__Clostridia	3347.23	787.82	2367.42	1668.91
c__Bacteroidia	1948.77	927.143	1338.62	774.494
c__Bacilli	598.117	3034.55	476.568	289.679
c__Gammaproteobacteria	703.096	1378.06	767.057	473.858
c__Negativicutes	633.206	400.511	597.143	423.855
c__Actinobacteria	281.487	333.953	449.728	141.677
c__Actinobacteriota	18.4378	314.202	66.8147	8.4753
c__Fusobacteriia	106.49	21.7441	120.788	93.1718
c__Coriobacteriia	91.2779	14.187	61.4031	42.4909
c__Campylobacteria	76.6949	19.0065	60.0071	39.6661
c__Verrucomicrobiae	64.361	24.9607	33.3923	3.31997
c__Desulfovibrionia	21.7592	14.547	19.9427	9.09154
c__Firmicutes_unclassified	34.5888	2.74281	11.052	9.19983
c__Erysipelotrichia	28.1527	0.790011	6.20884	9.00132
c__Bacteroidota_unclassified	27.1741	2.56391	1.81135	0.961371
c__Alphaproteobacteria	6.32814	16.803	4.61204	3.3644
c__Synergistia	3.70088	1.86709	8.60391	0.590531
c__unclassified	4.55269	0.253093	3.38428	2.18065
c__Sulfobacillia	0.006237	0	1.09502	2.94007
c__Cyanobacteriia	0.425009	1.85945	0.952384	0.261012
c__Leptospirillia	0	0	0.751998	1.66772
c__Tissierellia	0.728635	0.012034	0.766475	0.372284
c__Saccharimonadia	1.1002	0.2348	0.164484	0.158136
c__Betaproteobacteria	0.334541	0.75012	0.34439	0.111901
c__Ktedonobacteria	0.323889	0.354541	0.166217	0.110044
c__Deferribacteres	0.315069	0.153056	0.239689	0.029376
c__Spirochaetia	0.396809	0.004084	0.064229	0.140132
c__Deltaproteobacteria	0.19201	0.071707	0.170371	0.019166
c__Polyangia	0.083609	0.098764	0.062801	0.038973
c__Planctomycetes	0.084741	0.08277	0.085068	0.028288
c__Acidobacteriae	0.069081	0.099258	0.066207	0.02801
c__Gemmatimonadetes	0.062049	0.094336	0.064988	0.011255
c__Proteobacteria_unclassified	0	0.012909	0.163907	0.011587
c__Anaerolineae	0.039494	0.092951	0.046092	0.009424
c__Lentisphaeria	0.108186	0.004366	0.005435	0
c__Vicinamibacteria	0.041736	0.037692	0.02348	0.012192
c__Acidobacteriia	0.03098	0.068765	0.011686	0
c__Thermoleophilia	0.018632	0.056797	0.012876	0.015694
c__Incertae_Sedis	0.088787	0	0	0
c__Chloroflexia	0.010067	0.021825	0.027124	0.00401
c__Planctomycetia	0.011693	0.028755	0.018955	0
c__Acidimicrobiia	0.013747	0.016053	0.013451	0.013677
c__Brevinematia	0	0.00346	0.039689	0
c__KD4-96	0.016067	0.01034	0	0.011182
c__Chlamydiae	0	0.0327	0.004882	0
c__Blastocatellia	0	0.014765	0.01593	0.003559
c__Gracilibacteria	0.033717	0	0	0
c__Deinococci	0	0.020877	0.011223	0
c__Gemmatimonadota_unclassified	0	0.00307	0.015267	0.00401
c__Phycisphaerae	0.003907	0	0.00647	0.007142
c__Myxococcia	0.004113	0.011882	0	0
c__WPS-2_unclassified	0.01533	0	0	0
c__Fimbriimonadia	0	0.010018	0	0
c__Nitrospiria	0	0	0.009435	0
c__Vampirivibrionia	0.003989	0.005009	0	0
c__JG30-KF-CM66	0.003649	0	0.005274	0
c__Sumerlaeia	0	0.003812	0.004168	0
c__Gitt-GS-136	0.007978	0	0	0
c__Bdellovibrionia	0.00769	0	0	0
c__Oligoflexia	0	0	0.006983	0
c__AD3	0	0	0.005332	0
c__Methylomirabilia	0	0.005303	0	0
c__Kiritimatiellae	0	0.004453	0	0
c__MB-A2-108	0	0	0.004315	0
c__Acidobacteriota_unclassified	0	0.003739	0	0
c__Mollicutes	0	0.003478	0	0
c__Cytophagia	0	0.003477	0	0
c__OLB14	0	0.00346	0	0
c__Sericytochromatia	0	0.003434	0	0
c__Longimicrobia	0	0	0	0.003294
c__Subgroup_5	0	0.003068	0	0
c__Aminicenantia	0	0	0	0
c__Candidatus_Saccharibacteria_unclassified	0	0	0	0
c__Desulfitobacteriia	0	0	0	0
c__Elusimicrobia	0	0	0	0
c__Epsilonproteobacteria	0	0	0	0
c__Holophagae	0	0	0	0
c__Limnochordia	0	0	0	0
c__Lineage_IIa	0	0	0	0
c__MBNT15_unclassified	0	0	0	0
c__P2-11E	0	0	0	0
c__S0134_terrestrial_group	0	0	0	0
c__TK10	0	0	0	0
c__Thermoanaerobaculia	0	0	0	0
c__WS2_unclassified	0	0	0	0

## Sheet: Order
Order	Pre	Post1	Post2	Post3
o__Bacteroidales	1948.73	926.671	1338.14	774.477
o__Lactobacillales	507.627	2852.81	429.567	262.852
o__Peptostreptococcales-Tissierellales	1529.81	345.559	1285.57	672.194
o__Enterobacterales	628.526	1282.89	694.678	410.701
o__Lachnospirales	823.1	251.671	595.974	543.098
o__Veillonellales-Selenomonadales	589.296	359.071	540.888	318.177
o__Oscillospirales	717.355	98.4731	280.146	304.676
o__Clostridiales	241.418	86.455	199.465	135.753
o__Corynebacteriales	53.66	162.797	270.487	37.8361
o__Bifidobacteriales	155.398	120.869	156.264	79.0921
o__Actinobacteriota_unclassified	13.0984	309.095	14.8905	7.04393
o__Fusobacteriales	105.373	21.7406	120.707	93.1718
o__Burkholderiales	72.1128	77.3073	64.4095	52.0281
o__Acidaminococcales	43.3606	41.1258	55.2298	105.239
o__Coriobacteriales	91.0242	14.0671	61.3713	42.4909
o__Actinomycetales	75.4553	30.0456	70.0342	25.036
o__Campylobacterales	76.6949	19.0065	60.0071	39.6661
o__Erysipelotrichales	105.157	28.8047	33.7555	26.6479
o__Staphylococcales	9.88059	131.356	11.6981	5.44241
o__Verrucomicrobiales	64.3552	24.9577	33.3923	3.31997
o__Desulfovibrionales	21.9317	14.5829	20.1027	9.10662
o__Firmicutes_unclassified	34.5888	2.74281	11.052	9.19983
o__Bacteroidota_unclassified	27.1741	2.56391	1.81135	0.961371
o__Micrococcales	1.70022	24.7533	4.50564	0.955971
o__Bacillales	0.952232	12.7492	5.84622	2.54013
o__Pseudomonadales	0.821055	15.8045	3.24642	0.83499
o__Clostridia_UCG-014	15.1155	0.709517	0.984585	2.2032
o__Monoglobales	6.69634	0.516423	1.40331	7.39005
o__Synergistales	3.70088	1.86709	8.60391	0.590531
o__Peptococcales	7.02696	0.786225	2.71543	2.4972
o__Acidithiobacillales	0.007296	0.011703	2.7013	9.04996
o__Sphingomonadales	3.47668	4.29214	2.21836	1.04108
o__unclassified	4.55269	0.253093	3.38428	2.18065
o__Christensenellales	5.24237	1.02272	0.760246	0.657378
o__Mycoplasmatales	2.21571	3.25609	0.859702	0.982444
o__Rhizobiales	0.825874	4.44147	0.886346	0.377516
o__Acetobacterales	1.19284	4.84495	0.180419	0.007797
o__Acholeplasmatales	0.006585	5.17066	0.009479	0.191347
o__Sulfobacillales	0.006237	0	1.09502	2.94007
o__Gammaproteobacteria_unclassified	0.557189	1.20843	1.50117	0.264186
o__Caulobacterales	0.374925	1.84984	0.948571	0.279722
o__Leptospirillales	0	0	0.751998	1.66772
o__Chloroplast	0.420732	1.3512	0.391663	0.193335
o__Veillonellales	0.535665	0.314516	1.01032	0.429008
o__Xanthomonadales	0.837674	0.656118	0.47755	0.171429
o__Clostridia_vadinBB60_group	0.148584	1.77092	0.019125	0.012062
o__Brevibacillales	0.021084	0.920224	1.00825	0
o__Rhodospirillales	0.313377	0.097388	0.059436	1.44874
o__Tissierellales	0.686751	0.012034	0.748227	0.353087
o__Saccharimonadales	1.1002	0.2348	0.164484	0.158136
o__Clostridia_unclassified	0.964609	0	0.115512	0.298954
o__Eubacteriales	0.183896	0.84972	0.233873	0.059325
o__Fusobacteriotales	1.11704	0.003437	0.080651	0
o__Micromonosporales	0.38463	0.449894	0.195417	0.132431
o__Cyanobacteriales	0	0.504777	0.557249	0.067677
o__Aeromonadales	0.26315	0.057058	0.034066	0.639549
o__Ktedonobacterales	0.323889	0.354541	0.163214	0.110044
o__Flavobacteriales	0.023483	0.409044	0.438905	0.013016
o__Alteromonadales	0	0.426234	0.171701	0.180168
o__Nitrosomonadales	0.263281	0.287952	0.113599	0.100453
o__Rhodobacterales	0	0.476114	0.156926	0.12705
o__Deferribacterales	0.315069	0.153056	0.239689	0.029376
o__Alphaproteobacteria_unclassified	0.051873	0.601068	0.063589	0.009488
o__Spirochaetales	0.396809	0.004084	0.064229	0.140132
o__Eggerthellales	0.253746	0.119886	0.031814	0
o__Rickettsiales	0.084464	0.076486	0.08314	0.073008
o__RF39	0.3044	0.003189	0	0.00875
o__Thermoanaerobacterales	0.165605	0	0.030577	0.070974
o__Gemmatimonadales	0.062049	0.094336	0.064988	0.011255
o__Haliangiales	0.075624	0.080811	0.044678	0.029907
o__Bacilli_unclassified	0.020503	0.178254	0.018543	0.008455
o__Bryobacterales	0.069081	0.065294	0.045958	0.017509
o__Streptomycetales	0.074161	0.034218	0.062356	0.02676
o__Proteobacteria_unclassified	0	0.012909	0.163907	0.011587
o__Pseudonocardiales	0.084256	0.037772	0.025205	0.020081
o__Exiguobacterales	0.073385	0.056632	0	0
o__Propionibacteriales	0.056422	0.029999	0.030942	0.009259
o__Victivallales	0.108186	0.004366	0.005435	0
o__Vicinamibacterales	0.041736	0.037692	0.02348	0.012192
o__Acidobacteriotales	0.03098	0.068765	0.011686	0
o__Gemmatales	0.019409	0.025758	0.031093	0.018707
o__DTU014	0.088787	0	0	0
o__Ardenticatenales	0.016844	0.06138	0.007698	0
o__Gaiellales	0.018632	0.052724	0.0052	0.006096
o__Isosphaerales	0.029305	0.020906	0.025985	0.004799
o__Betaproteobacteria_unclassified	0.013717	0.057657	0.008098	0
o__Tissierellia_unclassified	0.041885	0	0.018248	0.019198
o__Planctomycetales	0.031415	0.024283	0.022843	0
o__Myxococcales	0.023629	0.040711	0.006159	0.004086
o__Pasteurellales	0.017461	0.01743	0.03777	0
o__Ferrovibrionales	0.008106	0.063449	0	0
o__Chitinophagales	0.010104	0.030122	0.029366	0
o__Caldilineales	0.02265	0.016	0.022989	0.005338
o__Alicyclobacillales	0.0121	0.0306	0.013999	0.006693
o__Frankiales	0.013819	0.014403	0.033704	0
o__Acidobacteriales	0	0.033963	0.01612	0.010501
o__Legionellales	0	0.057108	0	0
o__Thermomicrobiales	0.010067	0.021825	0.020098	0.00401
o__Elsterales	0	0.045082	0.003471	0
o__Brevinematales	0	0.00346	0.039689	0
o__Planctomycetia_unclassified	0.008074	0.025321	0.009633	0
o__Pirellulales	0.008232	0.015257	0.014469	0.004781
o__Selenomonadales	0.013329	0	0.014921	0.010397
o__KD4-96_unclassified	0.016067	0.01034	0	0.011182
o__Chlamydiales	0	0.0327	0.004882	0
o__Cytophagales	0	0.016292	0.015464	0.00367
o__Absconditabacteriales_(SR1)	0.033717	0	0	0
o__Geodermatophilales	0	0.029345	0.003003	0
o__Deinococcales	0	0.020877	0.011223	0
o__Blastocatellales	0	0.014765	0.01593	0
o__Sphingobacteriales	0.003698	0.020291	0	0
o__mle1-27	0	0.00916	0.008955	0.005772
o__1-20	0	0.015572	0.008217	0
o__Gemmatimonadota_unclassified	0	0.00307	0.015267	0.00401
o__IMCC26256	0.003231	0	0.005332	0.013677
o__Microtrichales	0.00596	0.016053	0	0
o__Polyangiales	0.003992	0.008793	0.005696	0.003294
o__Solirubrobacterales	0	0.004073	0.007676	0.009598
o__Neisseriales	0.010527	0.007601	0	0
o__Tepidisphaerales	0.003907	0	0.00647	0.007142
o__WPS-2_unclassified	0.01533	0	0	0
o__Azospirillales	0	0.015027	0	0
o__Methylococcales	0	0.008444	0.004435	0
o__Acidimicrobiia_unclassified	0.004556	0	0.008119	0
o__Oxyphotobacteria_Incertae_Sedis	0.004277	0.003477	0.003471	0
o__Deltaproteobacteria_unclassified	0	0.006955	0.004168	0
o__Fimbriimonadales	0	0.010018	0	0
o__Nitrospirales	0	0	0.009435	0
o__JG30-KF-CM66_unclassified	0.003649	0	0.005274	0
o__Kineosporiales	0	0	0.008178	0
o__HOC36	0	0.005064	0.003003	0
o__Sumerlaeales	0	0.003812	0.004168	0
o__Gitt-GS-136_unclassified	0.007978	0	0	0
o__Bdellovibrionales	0.00769	0	0	0
o__Blfdi19	0.003992	0	0.003471	0
o__Cardiobacteriales	0	0	0.007428	0
o__Chloroflexales	0	0	0.007026	0
o__Oligoflexales	0	0	0.006983	0
o__Paracaedibacterales	0	0	0.006509	0
o__Chthoniobacterales	0.005825	0	0	0
o__Thermincolales	0	0.005542	0	0
o__AD3_unclassified	0	0	0.005332	0
o__Rokubacteriales	0	0.005303	0	0
o__Micropepsales	0	0	0.005274	0
o__Vampirovibrionales	0	0.005009	0	0
o__WCHB1-41	0	0.004453	0	0
o__MB-A2-108_unclassified	0	0	0.004315	0
o__Solibacterales	0	0	0.004129	0
o__Anaerolineales	0	0	0.004108	0
o__Anaerolineae_unclassified	0	0	0	0.004086
o__Thiotrichales	0	0	0.00399	0
o__Gastranaerophilales	0.003989	0	0	0
o__Acidobacteriota_unclassified	0	0.003739	0	0
o__Pyrinomonadales	0	0	0	0.003559
o__Catenulisporales	0	0	0.003555	0
o__Mollicutes_unclassified	0	0.003478	0	0
o__Procabacteriales	0	0	0.003471	0
o__OLB14_unclassified	0	0.00346	0	0
o__Sericytochromatia_unclassified	0	0.003434	0	0
o__Longimicrobiales	0	0	0	0.003294
o__SJA-15	0	0	0.003079	0
o__Subgroup_5_unclassified	0	0.003068	0	0
o__UA11	0	0.003009	0	0
o__B10-SB3A	0	0	0.003003	0
o__0319-6G20	0	0	0	0
o__Acidimicrobiales	0	0	0	0
o__Aminicenantales	0	0	0	0
o__Caedibacterales	0	0	0	0
o__Candidatus_Saccharibacteria_unclassified	0	0	0	0
o__Defluviicoccales	0	0	0	0
o__Desulfitobacteriales	0	0	0	0
o__Elusimicrobiales	0	0	0	0
o__Entomoplasmatales	0	0	0	0
o__Gammaproteobacteria_Incertae_Sedis	0	0	0	0
o__Gracilibacteria_unclassified	0	0	0	0
o__Kallotenuales	0	0	0	0
o__Limnochordia_unclassified	0	0	0	0
o__Lineage_IIa_unclassified	0	0	0	0
o__MBNT15_unclassified	0	0	0	0
o__Marinilabiliales	0	0	0	0
o__Opitutales	0	0	0	0
o__P2-11E_unclassified	0	0	0	0
o__Paenibacillales	0	0	0	0
o__PeM15	0	0	0	0
o__Pedosphaerales	0	0	0	0
o__Reyranellales	0	0	0	0
o__S0134_terrestrial_group_unclassified	0	0	0	0
o__SBR1031	0	0	0	0
o__Streptosporangiales	0	0	0	0
o__Subgroup_2	0	0	0	0
o__Subgroup_7	0	0	0	0
o__TK10_unclassified	0	0	0	0
o__Thermoanaerobaculales	0	0	0	0
o__Thermoleophilia_unclassified	0	0	0	0
o__WS2_unclassified	0	0	0	0

## Sheet: Family
Family	Pre	Post1	Post2	Post3
f__Family_XI	1365.86	283.88	1186.18	633.925
f__Enterobacteriaceae	564.214	1222.63	594.257	370.68
f__Lachnospiraceae	980.676	303.406	722.16	633.549
f__Prevotellaceae	1085.82	289.781	652.491	356.137
f__Enterococcaceae	33.9236	2130.87	45.0498	6.20911
f__Bacteroidaceae	593.512	414.943	406.54	320.024
f__Veillonellaceae	501.329	325.016	515.034	236.885
f__Ruminococcaceae	598.047	58.7936	205.305	263.145
f__Streptococcaceae	297.099	194.713	332.43	174.946
f__Lactobacillaceae	170.826	520.23	42.5434	77.4791
f__Corynebacteriaceae	53.6514	162.77	270.48	37.8323
f__Porphyromonadaceae	176.328	34.504	228.443	75.2637
f__Bifidobacteriaceae	155.398	120.869	156.264	79.0921
f__Actinobacteriota_unclassified	13.0984	309.095	14.8905	7.04393
f__Fusobacteriaceae	79.189	21.661	116.892	60.0005
f__Peptostreptococcaceae	100.733	59.9472	78.2964	27.061
f__Acidaminococcaceae	43.3606	41.1258	55.2298	105.239
f__Sutterellaceae	68.7644	56.1026	62.7593	51.539
f__Selenomonadaceae	88.5163	34.3686	26.8797	81.7312
f__Oscillospiraceae	95.3917	36.9106	63.1527	33.4645
f__Tannerellaceae	25.8775	156.521	30.183	13.8664
f__Actinomycetaceae	75.4253	29.1848	69.8642	25.036
f__Campylobacteraceae	76.1586	18.3773	59.508	39.5484
f__Pasteurellaceae	50.4762	16.8975	67.5227	17.8897
f__Staphylococcaceae	7.36495	131.093	9.31857	2.82113
f__Clostridiaceae	42.4641	29.3569	48.5906	29.5376
f__Akkermansiaceae	64.3552	24.9577	33.3923	3.31997
f__Coriobacteriaceae	52.8787	2.06924	32.993	34.3623
f__Erysipelotrichaceae	58.24	13.5601	17.8087	15.4292
f__Anaerovoracaceae	65.9642	1.76685	22.0171	12.239
f__Erysipelatoclostridiaceae	46.917	15.2447	15.9467	11.2186
f__Muribaculaceae	34.7652	21.3752	9.15757	2.8253
f__Desulfovibrionaceae	21.9317	14.5829	20.1027	9.10662
f__Leptotrichiaceae	26.184	0.079598	3.81448	33.1713
f__Firmicutes_unclassified	34.5888	2.74281	11.052	9.19983
f__Atopobiaceae	27.1855	6.11431	19.5743	3.2827
f__Erwiniaceae	10.8231	31.478	8.10752	5.56282
f__Morganellaceae	2.50028	10.7451	22.9563	12.8314
f__Bacteroidota_unclassified	27.1741	2.56391	1.81135	0.961371
f__Butyricicoccaceae	13.7371	2.4306	8.44971	7.15926
f__Eggerthellaceae	10.9626	5.93593	8.79198	4.83863
f__Eubacterium]_coprostanoligenes_group	18.1058	1.6711	5.35815	5.2662
f__Micrococcaceae	1.32021	24.3939	3.49234	0.634522
f__Clostridiales_unclassified	13.2889	2.84429	8.50775	4.46937
f__Rikenellaceae	14.3297	7.29981	3.07084	3.79158
f__Bacillaceae	0.952232	12.7404	5.83624	2.53612
f__Clostridia_UCG-014_unclassified	15.1155	0.709517	0.984585	2.2032
f__Aerococcaceae	2.00413	5.89107	7.46203	3.26651
f__Eubacteriaceae	5.66033	1.13207	7.63947	3.01605
f__Burkholderiaceae	0.202353	16.4384	0.161345	0.020326
f__Monoglobaceae	6.69634	0.516423	1.40331	7.39005
f__Synergistaceae	3.70088	1.86709	8.60391	0.590531
f__Hungateiclostridiaceae	8.87041	0.218741	2.8759	2.13555
f__Marinifilaceae	8.7997	1.77006	1.35341	1.48275
f__Peptococcaceae	7.04788	0.786225	2.73572	2.4972
f__Acidithiobacillaceae	0.007296	0.011703	2.7013	9.04996
f__Moraxellaceae	0.0847	7.42859	2.85319	0.699982
f__Sphingomonadaceae	3.47668	4.29214	2.21836	1.04108
f__unclassified	4.55269	0.253093	3.38428	2.18065
f__Bacteroidales_unclassified	7.33373	0.260497	2.5273	0.194392
f__Pseudomonadaceae	0.736355	8.37594	0.393233	0.13501
f__Christensenellaceae	5.42288	1.02272	0.786759	0.657378
f__Gemellaceae	2.51564	0.266613	2.38954	2.62128
f__Carnobacteriaceae	3.63993	1.11119	2.08158	0.951298
f__Mycoplasmataceae	2.21571	3.25609	0.859702	0.982444
f__Acetobacteraceae	1.19284	4.85783	0.180419	0.007797
f__Acholeplasmataceae	0.006585	5.17066	0.009479	0.191347
f__Succinivibrionaceae	0	0.042864	1.00991	3.43474
f__Barnesiellaceae	1.85402	0.126319	1.40219	0.765918
f__Sulfobacillaceae	0.006237	0	1.09502	2.94007
f__Gammaproteobacteria_unclassified	0.557189	1.20843	1.50117	0.264186
f__Clostridiales_Family_XIV._Incertae_Sedis	0.640536	0.609355	1.4872	0.688926
f__Neisseriaceae	1.66214	1.37481	0.11054	0.129555
f__Dysgonomonadaceae	0	0.022533	2.94962	0.110022
f__Methylophilaceae	1.33615	0.84443	0.544484	0.242811
f__Caulobacteraceae	0.374925	1.49794	0.716719	0.234399
f__Leptospirillaceae	0	0	0.751998	1.66772
f__Alcaligenaceae	0.179908	1.97199	0.255184	0
f__Chloroplast_unclassified	0.420732	1.3512	0.391663	0.193335
f__Xanthobacteraceae	0.143587	1.7737	0.167955	0.029677
f__Xanthomonadaceae	0.816484	0.594063	0.431214	0.167858
f__Clostridia_vadinBB60_group_unclassified	0.148584	1.77092	0.019125	0.012062
f__Brevibacillaceae	0.021084	0.920224	1.00825	0
f__UCG-010	1.89204	0.003542	0.003292	0.018517
f__Beijerinckiaceae	0.476693	0.863779	0.311238	0.222227
f__Rhodospirillaceae	0.271379	0.081159	0.010047	1.43435
f__Helicobacteraceae	0.536293	0.629191	0.499064	0.11768
f__Clostridiales_Family_XIII._Incertae_Sedis	0.160977	0	1.29317	0.012307
f__Peptoniphilaceae	0.495172	0.012034	0.683315	0.266594
f__Dermabacteraceae	0.185601	0.100256	0.845	0.279357
f__Clostridia_unclassified	0.964609	0	0.115512	0.298954
f__Saccharimonadaceae	0.830744	0.226418	0.155572	0.063706
f__Comamonadaceae	0.078984	0.414082	0.617502	0.163424
f__Fusobacteriotaceae	1.11704	0.003437	0.080651	0
f__Micromonosporaceae	0.38463	0.449894	0.195417	0.132431
f__Microcystaceae	0	0.504777	0.557249	0.067677
f__Yersiniaceae	0.320018	0.400354	0.284064	0.071792
f__Aeromonadaceae	0.308888	0.075574	0.041195	0.64379
f__Actinomycetales_unclassified	0.029951	0.860757	0.169958	0
f__JG30-KF-AS9	0.316122	0.345841	0.159743	0.110044
f__Weeksellaceae	0	0.400624	0.438905	0.009448
f__Pseudoalteromonadaceae	0	0.426234	0.171701	0.180168
f__Devosiaceae	0	0.437562	0.270924	0.054266
f__Rhodobacteraceae	0	0.472073	0.156926	0.12705
f__Enterobacterales_unclassified	0	0.553635	0.010302	0.17708
f__Deferribacteraceae	0.315069	0.153056	0.239689	0.029376
f__Alphaproteobacteria_unclassified	0.051873	0.601068	0.063589	0.009488
f__Hyphomonadaceae	0	0.355941	0.231849	0.045322
f__Spirochaetaceae	0.396809	0.004084	0.064229	0.140132
f__Pectobacteriaceae	0.022026	0.002829	0.556925	0
f__Rhizobiaceae	0.022291	0.417786	0.013535	0.018151
f__Microbacteriaceae	0.074693	0.222841	0.130387	0.009066
f__Rhodocyclaceae	0.06282	0.347122	0.009161	0
f__Rhizobiales_unclassified	0.018238	0.36683	0.01139	0
f__Saccharimonadales_unclassified	0.264903	0	0.008912	0.09443
f__Tissierellaceae	0.191579	0	0.064915	0.086492
f__Coriobacteriales_Incertae_Sedis	0.226053	0.067472	0.036692	0.007214
f__RF39_unclassified	0.3044	0.003189	0	0.00875
f__Thermoanaerobacterales_unclassified	0.165605	0	0.030577	0.070974
f__Brucellaceae	0	0.259027	0	0
f__Gemmatimonadaceae	0.062049	0.094336	0.064988	0.011255
f__Haliangiaceae	0.075624	0.080811	0.044678	0.029907
f__Bacilli_unclassified	0.020503	0.178254	0.018543	0.008455
f__Hyphomicrobiaceae	0.035697	0.086304	0.040166	0.045593
f__Bryobacteraceae	0.069081	0.065294	0.045958	0.017509
f__Streptomycetaceae	0.074161	0.034218	0.062356	0.02676
f__Proteobacteria_unclassified	0	0.012909	0.163907	0.011587
f__Hafniaceae	0.12381	0.010928	0	0.049106
f__Defluviitaleaceae	0.100189	0.014162	0.003727	0.057608
f__Pseudonocardiaceae	0.084256	0.037772	0.025205	0.020081
f__Shewanellaceae	0.018212	0.134365	0.003629	0
f__Bradyrhizobiaceae	0.05011	0.079787	0.02552	0
f__Brevibacteriaceae	0.101456	0	0.013911	0.027013
f__Oxalobacteraceae	0.078543	0.045482	0.003555	0.012268
f__Mitochondria	0.005263	0.029328	0.041433	0.059065
f__P5D1-392	0.134092	0	0	0
f__Exiguobacteraceae	0.073385	0.056632	0	0
f__Rhodanobacteraceae	0.02119	0.062055	0.042214	0.003571
f__p-251-o5	0.062848	0.055289	0.004168	0
f__Victivallaceae	0.108186	0.004366	0.005435	0
f__Acidobacteriotaceae	0.03098	0.068765	0.011686	0
f__Rhizobiales_Incertae_Sedis	0.057323	0.041472	0.008258	0.003752
f__Rhodospirillales_unclassified	0.041998	0.003339	0.049389	0.014396
f__Rickettsiaceae	0.057324	0.015909	0.030945	0.003881
f__Gemmataceae	0.019409	0.025758	0.031093	0.018707
f__Vicinamibacteraceae	0.032682	0.030402	0.018172	0.012192
f__Propionibacteriaceae	0.045756	0.026457	0.015718	0.003163
f__DTU014_unclassified	0.088787	0	0	0
f__Ardenticatenaceae	0.016844	0.06138	0.007698	0
f__Isosphaeraceae	0.029305	0.020906	0.025985	0.004799
f__Pleomorphomonadaceae	0.003989	0.068435	0.008437	0
f__Intrasporangiaceae	0.018252	0.031262	0.024002	0.006014
f__Betaproteobacteria_unclassified	0.013717	0.057657	0.008098	0
f__Tissierellia_unclassified	0.041885	0	0.018248	0.019198
f__Gaiellales_unclassified	0.014566	0.047259	0.0052	0.006096
f__Ferrovibrionales_unclassified	0.008106	0.063449	0	0
f__Planctomycetales_unclassified	0.027796	0.024283	0.018722	0
f__SC-I-84	0.005473	0.034955	0.012387	0.015833
f__Anaplasmataceae	0.021877	0.0254	0.010762	0.010063
f__Caldilineaceae	0.02265	0.016	0.022989	0.005338
f__Alicyclobacillaceae	0.0121	0.0306	0.013999	0.006693
f__Myxococcales_unclassified	0.019516	0.02883	0.006159	0.004086
f__Chitinophagaceae	0.010104	0.026002	0.02123	0
f__Legionellaceae	0	0.057108	0	0
f__Burkholderiales_unclassified	0.015851	0.011559	0.022261	0
f__Elsteraceae	0	0.045082	0.003471	0
f__Geodermatophilaceae	0	0.033798	0.013871	0
f__Acidobacteriaceae_(Subgroup_1)	0	0.033963	0.006181	0.007338
f__Brevinemataceae	0	0.00346	0.039689	0
f__Planctomycetia_unclassified	0.008074	0.025321	0.009633	0
f__Pirellulaceae	0.008232	0.015257	0.014469	0.004781
f__Nitrosomonadaceae	0	0.009997	0.027294	0.005338
f__Oscillospirales_unclassified	0.014152	0.007808	0.00717	0.012307
f__JG30-KF-CM45	0.010067	0.010723	0.01599	0.00401
f__Clostridium]_methylpentosum_group	0.015567	0.007481	0.006473	0.010024
f__Paludibacteraceae	0.022944	0	0	0.016256
f__KD4-96_unclassified	0.016067	0.01034	0	0.011182
f__Mycobacteriaceae	0.008529	0.023505	0	0.003848
f__Nocardioidaceae	0.010666	0.003542	0.015224	0.006096
f__Flavobacteriaceae	0.023483	0.00842	0	0.003568
f__Phyllobacteriaceae	0.009704	0.005547	0.018831	0
f__Absconditabacteriales_(SR1)_unclassified	0.033717	0	0	0
f__Chlamydiaceae	0	0.0327	0	0
f__Coriobacteriales_unclassified	0.025068	0	0.0072	0
f__Blastocatellaceae	0	0.014765	0.01593	0
f__Stappiaceae	0	0.026808	0	0
f__Acidothermaceae	0.007649	0	0.017629	0
f__Deinococcaceae	0	0.020877	0.003565	0
f__Methylocystaceae	0	0.014434	0.005984	0.003848
f__mle1-27_unclassified	0	0.00916	0.008955	0.005772
f__1-20_unclassified	0	0.015572	0.008217	0
f__Gemmatimonadota_unclassified	0	0.00307	0.015267	0.00401
f__IMCC26256_unclassified	0.003231	0	0.005332	0.013677
f__Cyclobacteriaceae	0	0.010237	0.011909	0
f__Vicinamibacterales_unclassified	0.009054	0.00729	0.005308	0
f__Sphingobacteriaceae	0	0.020291	0	0
f__p-2534-18B5_gut_group	0.008435	0.002969	0.007441	0
f__WD2101_soil_group	0.003907	0	0.00647	0.007142
f__67-14	0	0	0.007676	0.009598
f__Clostridiales_Family_IV._Incertae_Sedis	0.012664	0	0	0.004375
f__Myxococcaceae	0.004113	0.011882	0	0
f__Ethanoligenenaceae	0.010488	0	0.005434	0
f__Bacteroidales_Incertae_Sedis	0.008814	0	0.006934	0
f__WPS-2_unclassified	0.01533	0	0	0
f__AKYG1722	0	0.011101	0.004108	0
f__Azospirillaceae	0	0.015027	0	0
f__Acidobacteriales_unclassified	0	0	0.009939	0.003163
f__Polyangiaceae	0.003992	0	0.005696	0.003294
f__Acidimicrobiia_unclassified	0.004556	0	0.008119	0
f__Gracilibacteraceae	0	0.004366	0	0.008204
f__Sporichthyaceae	0.00617	0.006211	0	0
f__UCG-011	0.012123	0	0	0
f__Ktedonobacterales_unclassified	0.007767	0.003483	0	0
f__Unknown_Family	0.004277	0.003477	0.003471	0
f__Deltaproteobacteria_unclassified	0	0.006955	0.004168	0
f__Rs-E47_termite_group	0.005031	0.005224	0	0
f__Fimbriimonadaceae	0	0.010018	0	0
f__Gaiellaceae	0.004066	0.005465	0	0
f__Nitrospiraceae	0	0	0.009435	0
f__Ilumatobacteraceae	0	0.009178	0	0
f__JG30-KF-CM66_unclassified	0.003649	0	0.005274	0
f__Sandaracinaceae	0	0.008793	0	0
f__Clostridiales_Family_XII._Incertae_Sedis	0.005031	0.003661	0	0
f__Ktedonobacteraceae	0	0.005217	0.003471	0
f__Methylomonadaceae	0	0.008444	0	0
f__WWH38	0	0.008382	0	0
f__Kineosporiaceae	0	0	0.008178	0
f__37-13	0	0	0.008136	0
f__Methyloligellaceae	0.003973	0	0.004108	0
f__HOC36_unclassified	0	0.005064	0.003003	0
f__Sumerlaeaceae	0	0.003812	0.004168	0
f__Gitt-GS-136_unclassified	0.007978	0	0	0
f__Bdellovibrionaceae	0.00769	0	0	0
f__Trueperaceae	0	0	0.007658	0
f__Blfdi19_unclassified	0.003992	0	0.003471	0
f__Cardiobacteriaceae	0	0	0.007428	0
f__Aquaspirillaceae	0	0.007322	0	0
f__Hymenobacteraceae	0	0	0.003555	0.00367
f__Roseiflexaceae	0	0	0.007026	0
f__Oligoflexaceae	0	0	0.006983	0
f__Microtrichales_unclassified	0	0.006875	0	0
f__Nocardiaceae	0	0.003559	0.003079	0
f__Paracaedibacteraceae	0	0	0.006509	0
f__Spirosomaceae	0	0.006055	0	0
f__Iamiaceae	0.00596	0	0	0
f__Chthoniobacteraceae	0.005825	0	0	0
f__Thermincolaceae	0	0.005542	0	0
f__AD3_unclassified	0	0	0.005332	0
f__Rokubacteriales_unclassified	0	0.005303	0	0
f__Micropepsaceae	0	0	0.005274	0
f__Frankiales_unclassified	0	0	0.005207	0
f__Beutenbergiaceae	0	0.005009	0	0
f__Vampirovibrionales_unclassified	0	0.005009	0	0
f__cvE6	0	0	0.004882	0
f__Planococcaceae	0	0.004695	0	0
f__LWQ8	0.004549	0	0	0
f__WCHB1-41_unclassified	0	0.004453	0	0
f__Methylococcaceae	0	0	0.004435	0
f__MB-A2-108_unclassified	0	0	0.004315	0
f__D05-2	0.004269	0	0	0
f__Bacteroidales_RF16_group	0	0.004175	0	0
f__Solibacteraceae	0	0	0.004129	0
f__Dietziaceae	0	0	0.004121	0
f__Schlesneriaceae	0	0	0.004121	0
f__Xanthomonadales_unclassified	0	0	0.004121	0
f__Chitinophagales_unclassified	0	0.00412	0	0
f__Anaerolineaceae	0	0	0.004108	0
f__Anaerolineae_unclassified	0	0	0	0.004086
f__Solirubrobacteraceae	0	0.004073	0	0
f__Sporolactobacillaceae	0	0	0	0.00401
f__Thiotrichales_unclassified	0	0	0.00399	0
f__Gastranaerophilales_unclassified	0.003989	0	0	0
f__Acidobacteriota_unclassified	0	0.003739	0	0
f__Frankiaceae	0	0.003739	0	0
f__env.OPS_17	0.003698	0	0	0
f__Planctomycetaceae	0.003619	0	0	0
f__Symbiobacteriaceae	0.003605	0	0	0
f__Pyrinomonadaceae	0	0	0	0.003559
f__Actinospicaceae	0	0	0.003555	0
f__Mollicutes_unclassified	0	0.003478	0	0
f__Procabacteriaceae	0	0	0.003471	0
f__OLB14_unclassified	0	0.00346	0	0
f__Sericytochromatia_unclassified	0	0.003434	0	0
f__Longimicrobiaceae	0	0	0	0.003294
f__SJA-15_unclassified	0	0	0.003079	0
f__SM2D12	0	0.003074	0	0
f__Subgroup_5_unclassified	0	0.003068	0	0
f__UA11_unclassified	0	0.003009	0	0
f__B10-SB3A_unclassified	0	0	0.003003	0
f__AB1	0	0.002773	0	0
f__0319-6G20_unclassified	0	0	0	0
f__A21b	0	0	0	0
f__A4b	0	0	0	0
f__AKIW781	0	0	0	0
f__Aminicenantales_unclassified	0	0	0	0
f__Anaerofustaceae	0	0	0	0
f__Anaeromyxobacteraceae	0	0	0	0
f__Archangiaceae	0	0	0	0
f__Arcobacteraceae	0	0	0	0
f__Azospirillales_unclassified	0	0	0	0
f__B1-7BS	0	0	0	0
f__Caedibacteraceae	0	0	0	0
f__Candidatus_Saccharibacteria_unclassified	0	0	0	0
f__Cellulomonadaceae	0	0	0	0
f__Defluviicoccaceae	0	0	0	0
f__Dermacoccaceae	0	0	0	0
f__Dermatophilaceae	0	0	0	0
f__Desulfitobacteriales_unclassified	0	0	0	0
f__Elsterales_unclassified	0	0	0	0
f__Elusimicrobiaceae	0	0	0	0
f__Erythrobacteraceae	0	0	0	0
f__F082	0	0	0	0
f__Gracilibacteria_unclassified	0	0	0	0
f__Herpetosiphonaceae	0	0	0	0
f__Koribacteraceae	0	0	0	0
f__Leuconostocaceae	0	0	0	0
f__Limnochordia_unclassified	0	0	0	0
f__Lineage_IIa_unclassified	0	0	0	0
f__MBNT15_unclassified	0	0	0	0
f__Marinilabiliaceae	0	0	0	0
f__Methylobacteriaceae	0	0	0	0
f__Microtrichaceae	0	0	0	0
f__Nostocaceae	0	0	0	0
f__P2-11E_unclassified	0	0	0	0
f__Paenibacillaceae	0	0	0	0
f__PeM15_unclassified	0	0	0	0
f__Pedosphaeraceae	0	0	0	0
f__Phaselicystidaceae	0	0	0	0
f__Phormidiaceae	0	0	0	0
f__Puniceicoccaceae	0	0	0	0
f__Reyranellaceae	0	0	0	0
f__Rhodomicrobiaceae	0	0	0	0
f__Rubinisphaeraceae	0	0	0	0
f__S0134_terrestrial_group_unclassified	0	0	0	0
f__Sanguibacteraceae	0	0	0	0
f__Sedimentibacteraceae	0	0	0	0
f__Spiroplasmataceae	0	0	0	0
f__Subgroup_2_unclassified	0	0	0	0
f__Subgroup_7_unclassified	0	0	0	0
f__TK10_unclassified	0	0	0	0
f__TRA3-20	0	0	0	0
f__Thermoanaerobaculaceae	0	0	0	0
f__Thermoleophilia_unclassified	0	0	0	0
f__Thermomonosporaceae	0	0	0	0
f__Vagococcaceae	0	0	0	0
f__Verrucomicrobiaceae	0	0	0	0
f__WS2_unclassified	0	0	0	0
f__Xenococcaceae	0	0	0	0
f__YM_S32_TM7_50_20	0	0	0	0

## Sheet: Genus
Genus	Pre	Post1	Post2	Post3
g__Enterococcus	33.9236	2130.75	45.0398	6.20911
g__Escherichia-Shigella	430.093	824.62	439.696	343.504
g__Prevotella	640.589	264.411	572.551	327.461
g__Bacteroides	593.429	414.609	406.536	320.016
g__Peptoniphilus	451.928	59.8831	473.478	198.744
g__Streptococcus	296.574	194.404	331.579	173.724
g__Finegoldia	301.961	158.297	360.254	143.818
g__Faecalibacterium	465.51	16.2939	148.921	174.607
g__Veillonella	204.058	227.622	191.878	73.8836
g__Klebsiella	115.671	375.337	119.504	15.3864
g__Anaerococcus	182.129	57.926	218.226	118.706
g__Porphyromonas	176.279	34.5002	228.443	75.2637
g__Blautia	154.005	47.8385	164.178	142.808
g__Dialister	191.088	28.3411	169.818	101.23
g__Corynebacterium	31.1125	155.621	221.069	23.0433
g__Fenollaria	263.407	3.8997	46.6665	95.7188
g__Prevotella_9	350.158	14.8425	32.7956	7.80257
g__Bifidobacterium	128.27	107.029	130.66	33.7875
g__Ruminococcus]_gnavus_group	109.586	98.8568	90.3499	60.3422
g__Actinobacteriota_unclassified	13.0984	309.095	14.8905	7.04393
g__Ligilactobacillus	39.9829	245.194	21.4719	6.69991
g__Fusobacterium	79.2085	21.661	116.892	59.9847
g__Lachnospiraceae_unclassified	100.355	21.1818	79.7801	55.4369
g__Roseburia	88.722	4.13675	72.1203	78.8237
g__Megamonas	87.3314	34.3444	25.6102	81.6621
g__Lachnoclostridium	45.6981	60.2459	86.4385	36.4329
g__Parabacteroides	25.0132	155.871	29.0687	13.5752
g__Lactobacillus	107.98	32.1783	8.63024	64.2614
g__Agathobacter	118.783	3.1575	48.7773	35.1457
g__Megasphaera	50.5527	46.344	75.4023	30.8903
g__Campylobacter	76.1586	18.3773	59.508	39.5484
g__Ezakiella	92.0843	1.30594	60.7044	32.3378
g__Peptostreptococcus	72.5892	36.1383	55.0199	8.73883
g__Ruminococcus]_torques_group	54.6064	12.9587	58.4514	44.6359
g__Subdoligranulum	60.2597	25.5341	25.1669	52.9923
g__Sutterella	45.3604	42.6118	39.5914	29.4655
g__Staphylococcus	7.3608	131.063	9.20779	2.81338
g__Haemophilus	49.0746	16.8018	66.0445	17.7061
g__Acidaminococcus	4.61327	21.9759	32.257	78.4834
g__Akkermansia	64.3552	24.9577	33.3923	3.31997
g__Collinsella	50.5992	1.23674	31.7616	33.4795
g__Lachnospira	47.8872	0.854741	22.2832	37.7402
g__Phascolarctobacterium	38.1987	19.0768	21.9141	26.7261
g__Erysipelatoclostridium	54.3067	12.9189	18.8555	16.2685
g__Mobiluncus	43.8656	12.1716	32.8316	13.4094
g__Ruminococcus	54.0347	3.33689	14.1523	27.2579
g__Limosilactobacillus	17.2958	71.2693	5.83487	3.76244
g__Flavonifractor	14.0643	29.3329	37.3178	13.8505
g__Murdochiella	51.4983	2.22621	19.4172	21.1283
g__S5-A14a	60.9942	1.34916	15.4483	11.588
g__Lawsonella	19.552	5.61357	48.7797	14.619
g__Parasutterella	23.404	13.4871	23.1643	22.0735
g__Clostridium_sensu_stricto_1	21.2408	14.9018	31.055	13.6515
g__Weissella	1.31321	67.5307	5.38699	1.91815
g__Eubacterium]_eligens_group	39.28	0.706409	7.91412	25.5427
g__Veillonellaceae_unclassified	27.1253	5.16385	28.7942	11.7522
g__Lacticaseibacillus	1.11402	70.7174	0.242987	0.234891
g__Gardnerella	20.9352	13.0021	17.178	19.1498
g__UCG-002	52.7963	2.16533	7.78055	6.83004
g__Dorea	40.8573	2.85131	6.02996	15.7279
g__Prevotellaceae_unclassified	33.3501	3.17365	16.6786	9.59482
g__Muribaculaceae_unclassified	32.9549	18.143	8.77568	2.7767
g__Fusicatenibacter	29.3005	1.94277	12.8621	17.0532
g__Negativicoccus	19.0348	5.36784	22.3187	12.2052
g__Sneathia	25.96	0.074374	3.77802	28.6567
g__Hungatella	14.0963	19.9175	13.8177	10.2324
g__Firmicutes_unclassified	34.5888	2.74281	11.052	9.19983
g__Pantoea	10.8231	31.478	8.10752	5.55965
g__Anaerostipes	15.9862	0.813291	5.05762	30.6063
g__Prevotella_7	16.9358	1.70774	26.3865	6.97026
g__Coprococcus	29.0182	3.19658	7.65673	12.0709
g__Actinomyces	11.8629	15.3142	17.8	6.83963
g__Atopobium	25.2895	5.50419	17.329	3.01765
g__Citrobacter	7.78635	14.5919	23.7821	3.25115
g__Bilophila	14.3889	10.6093	14.8649	8.62006
g__Clostridium	13.3967	3.15639	15.6036	14.0826
g__Alloscardovia	6.11923	0.831692	8.0532	26.1476
g__Anaeroglobus	4.02271	11.3945	23.7029	1.90781
g__Butyricicoccus	15.5812	10.8527	3.28382	7.75001
g__Bacteroidota_unclassified	27.1741	2.56391	1.81135	0.961371
g__Actinomycetaceae_unclassified	16.277	0.699315	13.2822	2.19523
g__Eubacterium]_coprostanoligenes_group_unclassified	18.1058	1.6711	5.35815	5.2662
g__Proteus	0.42366	6.79516	11.3897	11.4281
g__Clostridiales_unclassified	13.2889	2.84429	8.50775	4.46937
g__Rothia	1.10447	23.9085	3.30378	0.595906
g__Prevotellaceae_UCG-001	20.0218	0.771675	3.11307	3.84713
g__Alistipes	13.4295	6.86293	2.86826	3.60085
g__Alloprevotella	22.3183	1.67927	0.787153	0.0182
g__Clostridioides	5.61365	15.5671	2.27652	0.443689
g__Intestinibacter	6.01468	5.97122	9.73013	1.88376
g__Lachnospiraceae_NK4A136_group	7.27727	10.3078	5.10442	0.173513
g__Clostridium]_innocuum_group	4.00502	10.8444	5.18745	2.43909
g__Gallicola	8.95097	0.272818	4.37337	8.77322
g__Bacillus	0.952232	12.7231	5.8318	2.53612
g__W5053	7.26702	0.056553	2.95173	10.6001
g__Enterobacter	5.18071	7.09671	6.10937	2.06309
g__Holdemanella	17.3233	0.782305	0.502676	1.70315
g__Clostridia_UCG-014_unclassified	15.1155	0.709517	0.984585	2.2032
g__Romboutsia	5.87826	0.425902	8.7233	3.31462
g__Lachnospiraceae_UCG-010	13.3314	0.123799	3.34133	1.40268
g__Morganella	1.67594	3.72792	11.1889	1.33569
g__Colidextribacter	2.87379	1.31354	5.61752	7.88176
g__UBA1819	2.09341	9.56869	4.39789	1.41223
g__Erysipelotrichaceae_UCG-003	12.366	0.583672	1.69407	2.56515
g__Eggerthella	4.91104	4.4118	5.80574	1.77609
g__Lachnospiraceae_ND3007_group	9.34944	0.464907	5.25196	1.82007
g__Eubacterium	5.29727	1.08052	7.49239	2.96767
g__Lachnospiraceae_UCG-004	12.6059	1.25266	0.942176	1.56016
g__Monoglobus	6.69634	0.516423	1.40331	7.39005
g__Cupriavidus	0.090642	15.3644	0.124996	0.007201
g__Eubacterium]_hallii_group	7.88409	0.362023	1.47923	5.11188
g__Incertae_Sedis	5.52721	1.37018	4.00319	3.66376
g__Allisonella	5.4477	0.783105	3.1198	4.95365
g__Leuconostoc	0.24265	13.577	0.147253	0.026452
g__Desulfovibrio	5.89414	3.30729	4.12145	0.436937
g__Pyramidobacter	2.97248	1.72082	8.33533	0.485907
g__Oscillibacter	3.02562	1.26532	5.89837	2.85788
g__Peptococcus	7.00251	0.725774	2.69819	2.46686
g__Tuzzerella	2.03826	1.71405	3.14073	5.80035
g__Facklamia	1.94962	0.1599	7.1393	3.22302
g__UCG-003	8.50564	0.667078	2.44075	0.60562
g__Acidithiobacillus	0.007296	0.011703	2.7013	9.04996
g__Criibacterium	8.39733	0.770957	1.48574	1.06432
g__Parvimonas	6.92723	0.024219	0.377239	4.09397
g__Fastidiosipila	6.71205	0.218741	2.04671	2.13555
g__Paeniclostridium	0.021387	0	0.155435	10.8697
g__Solobacterium	6.49533	0.013824	3.51737	0.761211
g__unclassified	4.55269	0.253093	3.38428	2.18065
g__Bacteroidales_unclassified	7.33373	0.260497	2.5273	0.194392
g__Sphingomonas	3.45034	3.66296	2.09959	1.04108
g__Pseudomonas	0.736355	8.36926	0.393233	0.13501
g__Raoultella	3.01426	0.445338	1.69283	4.18192
g__Glucerabacter	2.27478	5.81833	0.043356	0.494033
g__Moryella	5.6542	0.007601	2.62021	0.193281
g__Pediococcus	0.021612	8.17283	0.016134	0.046188
g__Butyricimonas	4.83872	1.26882	0.99597	1.07317
g__Gemella	2.51564	0.266613	2.38954	2.62128
g__Christensenellaceae_R-7_group	5.13466	0.99787	0.731237	0.606448
g__Catenibacterium	6.83437	0.148072	0.257171	0.178678
g__Varibaculum	1.61264	0.961497	3.48522	0.99249
g__HT002	2.17512	3.4517	0.704852	0.445925
g__Sellimonas	0.959504	0.460769	3.21622	2.06578
g__Howardella	2.91018	0.40081	1.97629	1.29442
g__UCG-005	4.9756	0.639895	0.610466	0.298822
g__Eisenbergiella	0.904968	0.754338	3.50948	1.33015
g__Fournierella	0.528366	0.368667	5.51863	0.030624
g__Granulicatella	3.12969	0.482964	1.77891	0.880223
g__Butyricicoccaceae_unclassified	0	0.004366	5.8719	0.297121
g__Eubacterium]_nodatum_group	0.717229	0.027539	4.9987	0.230206
g__Sarcina	4.86006	0.053161	0.376607	0.547087
g__Faecalimonas	1.06035	0.240945	2.9134	1.57907
g__Abiotrophia	0.006065	5.72325	0.013707	0.013125
g__Ruminococcus]_gauvreauii_group	4.79769	0.283162	0.094757	0.570792
g__Psychrobacter	0	2.85505	2.15599	0.562902
g__Ruminococcaceae_unclassified	3.87194	0.407215	0.452753	0.82296
g__Anaeroplasma	0.006585	5.17066	0.009479	0.191347
g__Corynebacteriaceae_unclassified	2.98691	1.53552	0.630775	0.169981
g__Coriobacteriaceae_unclassified	2.27564	0.832499	1.23134	0.866505
g__Odoribacter	3.93643	0.501244	0.357438	0.409576
g__Eubacterium]_siraeum_group	2.61522	0.900847	0.421488	1.21655
g__Oscillospiraceae_unclassified	3.64796	0.717241	0.629419	0.126442
g__Acetobacter	0.962868	3.99503	0.13898	0.007797
g__Acinetobacter	0.080647	4.51985	0.401392	0.067745
g__Enterobacteriaceae_unclassified	1.73431	0.139462	1.16712	1.87325
g__Senegalimassilia	1.42067	0.82147	0.908056	1.7571
g__NK4A214_group	3.25131	0.097515	0.778618	0.756273
g__Paraprevotella	1.42714	2.90764	0.117591	0.424538
g__Eubacterium]_ventriosum_group	2.87027	0.120935	0.339228	1.48582
g__Leptotrichia	0.224002	0	0.036459	4.51462
g__Eubacterium]_ruminantium_group	4.60317	0.010522	0	0.022061
g__Coprobacillus	1.54693	1.21962	0.779594	1.08221
g__Intestinimonas	2.15148	0.704195	1.45143	0.259694
g__Tyzzerella	1.79424	0.048491	0.684241	1.94359
g__DNF00809	2.50482	0.055702	0.984444	0.675021
g__CAG-56	3.56929	0.177163	0.065225	0.261999
g__Sulfobacillus	0.006237	0	1.09502	2.94007
g__Arcanobacterium	1.67727	0.035065	1.15461	1.1112
g__Olsenella	1.55729	0.527164	1.7355	0.147513
g__Mycoplasma	2.183	0.087325	0.584153	0.982444
g__Epulopiscium	0.32051	0.060004	3.19303	0
g__Clostridium_sensu_stricto_13	0.727882	2.63078	0.201355	0
g__Gammaproteobacteria_unclassified	0.557189	1.20843	1.50117	0.264186
g__Succinivibrio	0	0.042864	0.021231	3.43474
g__Desulfovibrionaceae_unclassified	1.64861	0.643195	1.1164	0.049624
g__Ureaplasma	0.032703	3.16528	0.257053	0
g__Clostridiales_Family_XIV._Incertae_Sedis_unclassified	0.640536	0.609355	1.4872	0.688926
g__Barnesiella	1.28199	0.098909	1.24562	0.740416
g__Dysgonomonas	0	0.022533	2.94962	0.110022
g__Muribaculum	1.00724	1.91539	0.066087	0
g__Mageeibacillus	2.14724	0	0.817679	0
g__Aggregatibacter	1.26905	0.095724	1.39894	0.167981
g__Tannerellaceae_unclassified	0.864324	0.642606	1.11057	0.2912
g__Lactiplantibacillus	0.017544	2.83658	0.00499	0.048742
g__Family_XIII_AD3011_group	2.10191	0.051309	0.551733	0.15196
g__Mogibacterium	1.25218	0.302327	0.888326	0.204137
g__Neisseria	1.65866	0.898966	0	0.042579
g__Lactococcus	0.420073	0.292474	0.834208	1.04466
g__Lachnospiraceae_UCG-003	0.424871	0	0	2.13055
g__Anaerotruncus	0.533413	0.377085	1.44303	0.150943
g__Slackia	1.32773	0.246324	0.628352	0.27447
g__Terrisporobacter	0.638828	1.00239	0.187649	0.631823
g__Leptospirillum	0	0	0.751998	1.66772
g__Companilactobacillus	0.132133	2.23107	0.041375	0
g__Kineothrix	1.64292	0.027423	0.638296	0.051309
g__Chloroplast_unclassified	0.420732	1.3512	0.391663	0.193335
g__Shuttleworthia	0.122289	0.003193	2.09634	0.008607
g__Faecalitalea	0.402427	0.076399	0.591969	1.09445
g__Paramuribaculum	0.707734	1.13154	0.291389	0.029073
g__Fructilactobacillus	0.290638	1.76216	0.009799	0
g__Filifactor	1.41197	0.008642	0.515269	0.089458
g__Negativibacillus	0.762753	0.338597	0.481488	0.401782
g__Clostridia_vadinBB60_group_unclassified	0.148584	1.77092	0.019125	0.012062
g__Brevibacillus	0.021084	0.920224	1.00825	0
g__Achromobacter	0.173828	1.75792	0.009763	0
g__Xanthobacter	0.135773	1.73938	0.062768	0
g__Xanthomonadaceae_unclassified	0.812767	0.532856	0.406369	0.167858
g__UCG-010_unclassified	1.89204	0.003542	0.003292	0.018517
g__Mitsuokella	0.889222	0	0.9661	0.009598
g__Helicobacter	0.536293	0.625852	0.499064	0.11768
g__MM2	0.858616	0.419558	0.355175	0.114589
g__Actinotignum	0.109048	0	1.19389	0.429602
g__Thalassospira	0.271379	0	0.006793	1.43435
g__Succiniclasticum	0.54869	0.073047	0.985253	0.02951
g__Rikenellaceae_RC9_gut_group	0.874764	0.356662	0.191159	0.187175
g__CAG-352	1.45612	0	0	0.152386
g__Robinsoniella	0.186027	1.10966	0.284684	0.022134
g__Turicibacter	0.65314	0.062859	0.624292	0.235261
g__Trichococcus	0.510237	0.628224	0.302671	0.071075
g__Anaerovorax	0.150593	0	1.28172	0.012307
g__Kluyvera	0.007623	0.079696	1.25829	0.086688
g__Dermabacter	0.185601	0.100256	0.845	0.279357
g__Methylobacterium-Methylorubrum	0.443786	0.538217	0.21088	0.215332
g__Clostridia_unclassified	0.964609	0	0.115512	0.298954
g__Brevundimonas	0.151321	0.579826	0.469781	0.124337
g__Fusobacteriotaceae_unclassified	1.09753	0.003437	0.080651	0
g__Frisingicoccus	0.641431	0.003442	0.223703	0.298998
g__UC5-1-2E3	0	0	0.999707	0.166182
g__Micromonospora	0.377052	0.449894	0.195417	0.120478
g__Candidatus_Saccharimonas	0.798946	0.21707	0.121661	0.003752
g__Microcystis_PCC-7914	0	0.504777	0.557249	0.067677
g__UCG-004	0	1.10581	0	0
g__Herbinix	0.010132	0	1.03991	0.04586
g__Aeromonas	0.308888	0.075574	0.041195	0.64379
g__Actinomycetales_unclassified	0.029951	0.860757	0.169958	0
g__Limnobacter	0.046659	0.942988	0.028714	0
g__Komagataeibacter	0.203367	0.777631	0.017761	0
g__Eubacterium]_fissicatena_group	0.239621	0.067168	0.551566	0.135484
g__Anaerobiospirillum	0	0	0.988682	0
g__Lachnospiraceae_UCG-001	0.816691	0	0.051826	0.110804
g__Eubacterium]_xylanophilum_group	0.773024	0.123831	0.079686	0
g__Dielma	0.247611	0.357376	0.350267	0
g__Providencia	0.374688	0.185365	0.315288	0.067654
g__JG30-KF-AS9_unclassified	0.316122	0.345841	0.159743	0.110044
g__Family_XIII_UCG-001	0.756428	0.02305	0.095929	0.030713
g__Anaerosporobacter	0.15352	0.052607	0.663171	0.015109
g__Dubosiella	0.405118	0.410314	0.056475	0
g__Arthrobacter	0.203767	0.458215	0.147495	0.038617
g__Jonquetella	0.474038	0.127702	0.206415	0.023979
g__Pseudoflavonifractor	0.120272	0	0.642548	0.054184
g__Cedecea	0.22712	0.174888	0.325138	0.052645
g__Pseudoalteromonas	0	0.426234	0.171701	0.180168
g__Pelagibacterium	0	0.44504	0.270924	0.054266
g__Enterobacterales_unclassified	0	0.553635	0.010302	0.17708
g__Mucispirillum	0.315069	0.153056	0.239689	0.029376
g__Coprobacter	0.572027	0.02741	0.110703	0.025502
g__Alphaproteobacteria_unclassified	0.051873	0.601068	0.063589	0.009488
g__Prevotellaceae_UCG-003	0.54147	0.171069	0.008835	0
g__Adlercreutzia	0.454774	0.130626	0.06159	0.07361
g__GCA-900066575	0.608711	0.06181	0.02564	0.005772
g__Candidatus_Stoquefichus	0.015619	0	0.554987	0.125459
g__Holdemania	0.260521	0.158607	0.117204	0.155693
g__Lachnospiraceae_XPB1014_group	0.264788	0.125261	0.282203	0.014314
g__Eikenella	0.003483	0.475846	0.11054	0.086976
g__Pseudorhodobacter	0	0.422118	0.125785	0.122306
g__Asticcacaulis	0.093217	0.544611	0.008136	0
g__Gibbsiella	0.127603	0.272908	0.196765	0.040476
g__Phocea	0.210047	0.185861	0.110864	0.1034
g__Treponema	0.396809	0	0.064229	0.140132
g__Novosphingobium	0.016212	0.450583	0.115523	0
g__Atopobiaceae_unclassified	0.128757	0.007291	0.328968	0.110426
g__Dickeya	0.017461	0	0.556925	0
g__Aquabacterium	0.004053	0.07021	0.376105	0.119391
g__Caulobacter	0.074226	0.346782	0.118422	0.019725
g__Anaerostignum	0.121747	0	0.246981	0.187091
g__Lachnospiraceae_FE2018_group	0.210283	0	0.147108	0.191834
g__Catonella	0.324078	0	0.047277	0.129221
g__Clostridium_sensu_stricto_2	0.008088	0	0.295268	0.193808
g__Glycocaulis	0	0.288144	0.16783	0.03815
g__Chryseobacterium	0	0.182114	0.292043	0.009448
g__Methylobacillus	0.152028	0.159477	0.108551	0.056492
g__Coriobacteriaceae_UCG-002	0.209897	0.075667	0.180843	0.007117
g__Oribacterium	0.096973	0.003442	0.372054	0
g__Mediterraneibacter	0.324876	0.016419	0.091112	0.039223
g__Enterorhabdus	0.104304	0.227832	0.127281	0.005001
g__Helcococcus	0	0	0.273525	0.186698
g__Ampullimonas	0.006079	0.214063	0.239921	0
g__Scardovia	0.073199	0.005609	0.372158	0.007201
g__Serratia	0.192415	0.127446	0.087299	0.031316
g__Pseudocitrobacter	0	0.114509	0.229904	0.089161
g__Rhizobium	0.022291	0.408672	0	0
g__Bacteroidaceae_unclassified	0.082621	0.334337	0.004129	0.007179
g__Plesiomonas	0	0	0.236205	0.185552
g__Enhydrobacter	0.004053	0.050501	0.295806	0.069335
g__Selenomonas	0.163121	0.020457	0.207995	0.027581
g__Methyloversatilis	0.06282	0.334028	0.005494	0
g__Metaprevotella	0.384192	0	0.00629	0.008237
g__Paraeggerthella	0.116969	0.008938	0	0.271167
g__Rhizobiales_unclassified	0.018238	0.36683	0.01139	0
g__Christensenellaceae_unclassified	0.274109	0.012589	0.055522	0.05093
g__Schleiferilactobacillus	0.009699	0.363038	0	0
g__Saccharimonadales_unclassified	0.264903	0	0.008912	0.09443
g__Cloacibacterium	0	0.21851	0.146862	0
g__Eubacteriaceae_unclassified	0.299406	0	0.010692	0.031468
g__Tissierellaceae_unclassified	0.191579	0	0.059334	0.086492
g__Erysipelotrichaceae_unclassified	0.095726	0.055429	0.145596	0.039044
g__Eubacterium]_oxidoreducens_group	0.245167	0.003434	0.027931	0.056344
g__Liquorilactobacillus	0.053523	0.267281	0.009867	0
g__Coriobacteriales_Incertae_Sedis_unclassified	0.215842	0.063732	0.032875	0.007214
g__Merdimonas	0.109803	0.043261	0.029366	0.13531
g__RF39_unclassified	0.3044	0.003189	0	0.00875
g__Streptococcaceae_unclassified	0.104925	0.015967	0.017625	0.177368
g__Lagierella	0.16297	0	0.067402	0.084203
g__Fructobacillus	0.003528	0.293039	0.010778	0
g__Cloacibacillus	0.213235	0.014835	0.01647	0.060243
g__Methylotenera	0.181186	0.07282	0.045162	0
g__Peptostreptococcaceae_unclassified	0.155292	0.043537	0.071279	0.024849
g__Globicatella	0	0	0.263818	0.030368
g__Phenylobacterium	0.05616	0.026722	0.117301	0.090336
g__Novimethylophilus	0.119675	0.115847	0.015318	0.031828
g__Cryptobacterium	0.009112	0.013522	0.258208	0
g__Duncaniella	0.095325	0.18535	0	0
g__Thermoanaerobacterales_unclassified	0.165605	0	0.030577	0.070974
g__Ochrobactrum	0	0.259027	0	0
g__Anaerotignum	0.071055	0.142665	0.028267	0.010601
g__Allobaculum	0.003825	0.007853	0.239081	0
g__Lactonifactor	0.031093	0.018881	0.184583	0.008883
g__Clostridiaceae_unclassified	0.105721	0.013818	0.032441	0.089517
g__Haliangium	0.075624	0.080811	0.044678	0.029907
g__Bacilli_unclassified	0.020503	0.178254	0.018543	0.008455
g__Oscillospira	0.107743	0.020445	0.064525	0.028968
g__Cellulosilyticum	0	0	0.21819	0
g__Prevotellaceae_Ga6A1_group	0.084237	0.097986	0.031768	0.003327
g__Eubacterium]_brachy_group	0.13619	0.013468	0.034135	0.030231
g__Acetatifactor	0.045884	0.112109	0.054813	0
g__Faecalicoccus	0.006847	0	0.205789	0
g__Agromyces	0.070627	0.102613	0.024807	0.003294
g__Bryobacter	0.069081	0.065294	0.045958	0.017509
g__Salinarimonas	0	0.119693	0.069023	0.006895
g__Actinobacillus	0.132544	0	0.060951	0
g__Neobitarella	0.058442	0.046498	0.026398	0.0583
g__Proteobacteria_unclassified	0	0.012909	0.163907	0.011587
g__Lachnospiraceae_FCS020_group	0.172194	0.011628	0.003504	0
g__Delftia	0.016212	0.161697	0.008217	0
g__Gemmatimonas	0.057983	0.079152	0.040595	0.007696
g__Hafnia-Obesumbacterium	0.12381	0.010928	0	0.049106
g__Streptomyces	0.061177	0.02692	0.062356	0.02676
g__Pluralibacter	0.126249	0	0.049269	0
g__Merdibacter	0.114706	0.014957	0.044469	0
g__Hespellia	0.121327	0.01854	0	0.032919
g__Secundilactobacillus	0	0.172411	0	0
g__Bradyrhizobium	0.05011	0.098612	0.016535	0
g__Salmonella	0.039222	0.013342	0.111499	0
g__Peptococcaceae_unclassified	0.035267	0.06045	0.037527	0.030333
g__Amycolatopsis	0.078964	0.037772	0.025205	0.020081
g__Methylophilus	0.02464	0.076728	0.020279	0.039902
g__Trueperella	0	0	0.102365	0.058346
g__UCG-009	0.101186	0.010492	0.018948	0.028804
g__Cronobacter	0.124559	0.014401	0.020468	0
g__Shewanella	0.018212	0.134365	0.003629	0
g__Paludicola	0.138264	0	0.015003	0
g__Caproiciproducens	0.105745	0.016764	0	0.028804
g__Curvibacter	0	0	0.151296	0
g__Lachnospiraceae_UCG-006	0.010984	0.109597	0.027941	0
g__Bosea	0	0.147197	0	0
g__Lautropia	0.017604	0.107071	0.007635	0.013125
g__Brevibacterium	0.101456	0	0.013911	0.027013
g__Oxobacter	0.042266	0	0.086258	0.013365
g__Hydrogenophaga	0	0.103149	0.019642	0.016914
g__Lachnospiraceae_NC2004_group	0.090087	0	0.034637	0.014427
g__Salinibacterium	0	0.063261	0.069507	0.005772
g__Pseudoramibacter	0.008814	0	0.112163	0.016909
g__Faecalicatena	0.055834	0.003644	0.072224	0.006014
g__Pseudolabrys	0.003698	0.006846	0.100305	0.025633
g__Mitochondria_unclassified	0.005263	0.029328	0.041433	0.059065
g__Bittarella	0.021845	0.009412	0.036318	0.067448
g__Hyphomonas	0	0.067798	0.059898	0.007172
g__P5D1-392_unclassified	0.134092	0	0	0
g__Marvinbryantia	0.109073	0.009389	0.014287	0
g__Lactobacillaceae_unclassified	0.12764	0.0032	0	0
g__Intestinibacillus	0.05484	0.051555	0.024227	0
g__Exiguobacterium	0.073385	0.056632	0	0
g__Sphingopyxis	0.010132	0.110213	0.003254	0
g__p-251-o5_unclassified	0.062848	0.055289	0.004168	0
g__Acidicaldus	0.026604	0.072286	0.020123	0
g__Defluviitaleaceae_UCG-011	0.047895	0.00824	0.003727	0.057608
g__Escherichia	0.046773	0	0.069422	0
g__Latilactobacillus	0.046955	0.022761	0.017953	0.027784
g__Melissococcus	0	0.11176	0	0
g__Acidobacteriotaceae_unclassified	0.03098	0.068765	0.011686	0
g__Rhodospirillales_unclassified	0.041998	0.003339	0.049389	0.014396
g__Rickettsia	0.057324	0.015909	0.030945	0.003881
g__Victivallis	0.098078	0.004366	0.005435	0
g__Anaerofilum	0.045312	0.016899	0.010296	0.03276
g__Rikenella	0.021512	0.07343	0.003947	0.003559
g__Lachnospiraceae_AC2044_group	0.090807	0	0.010652	0
g__Kosakonia	0.100306	0	0	0
g__A2	0.056956	0.029372	0.013609	0
g__Macrococcus	0	0.011785	0.079062	0.007752
g__Centipeda	0.063002	0	0.023735	0.010035
g__Luteitalea	0.032682	0.030402	0.018172	0.012192
g__Gordonibacter	0.050037	0.019712	0.014697	0.006172
g__Acetivibrio	0.072625	0	0.011217	0.006361
g__DTU014_unclassified	0.088787	0	0	0
g__Levilactobacillus	0	0.07616	0.005332	0.007286
g__GCA-900066755	0.031894	0.032739	0.005435	0.018403
g__Murimonas	0.047889	0.019741	0.015766	0.004052
g__Urinacoccus	0.037867	0	0.048882	0
g__Ardenticatenaceae_unclassified	0.016844	0.06138	0.007698	0
g__Rhizobiales_Incertae_Sedis_unclassified	0.057323	0.023105	0.004129	0
g__Oxalobacter	0.058728	0.013098	0	0.012268
g__Quinella	0.065636	0.003678	0.010542	0.003752
g__Lachnoanaerobaculum	0.044176	0.01809	0.019484	0
g__Rhodospirillaceae_unclassified	0	0.081159	0	0
g__Betaproteobacteria_unclassified	0.013717	0.057657	0.008098	0
g__Tissierellia_unclassified	0.041885	0	0.018248	0.019198
g__TM7x	0.019671	0	0.021385	0.038041
g__Pelomonas	0.020225	0.041986	0.004565	0.011448
g__Anaerovibrio	0.003907	0	0.05604	0.018075
g__Paraclostridium	0	0.015672	0.060224	0
g__Asaccharospora	0.003704	0	0.070958	0
g__Acidaminococcaceae_unclassified	0	0	0.073453	0
g__Gaiellales_unclassified	0.014566	0.047259	0.0052	0.006096
g__Loigolactobacillus	0	0.072916	0	0
g__Eremococcus	0.023938	0.003739	0.045207	0
g__Caecibacterium	0.004043	0	0.067727	0
g__Ferrovibrionales_unclassified	0.008106	0.063449	0	0
g__Ralstonia	0.047448	0.024024	0	0
g__Planctomycetales_unclassified	0.027796	0.024283	0.018722	0
g__Chthonobacter	0	0.065095	0.004882	0
g__SC-I-84_unclassified	0.005473	0.034955	0.012387	0.015833
g__Blastomonas	0	0.068384	0	0
g__Catenibacillus	0.009259	0	0.040951	0.018003
g__Wolbachia	0.021877	0.0254	0.010762	0.010063
g__Caldilineaceae_unclassified	0.02265	0.016	0.022989	0.005338
g__Hyphomicrobium	0.022771	0.026011	0.012388	0.005772
g__Ramlibacter	0.02284	0.009277	0.033808	0
g__Isosphaeraceae_unclassified	0.023479	0.014877	0.025985	0
g__Ruthenibacterium	0	0	0.022409	0.041921
g__Tumebacillus	0.0121	0.0306	0.013999	0.006693
g__Stomatobaculum	0.011966	0.019481	0.023094	0.00875
g__Trabulsiella	0.063124	0	0	0
g__Massilibacillus	0	0	0	0.06238
g__Synergistes	0	0	0.039527	0.020402
g__Devosia	0.006079	0.052815	0	0
g__Myxococcales_unclassified	0.019516	0.02883	0.006159	0.004086
g__Defluviitaleaceae_unclassified	0.052294	0.005922	0	0
g__Mizugakiibacter	0.017518	0.029821	0.006934	0.003571
g__Eggerthellaceae_unclassified	0.057626	0	0	0
g__Legionella	0	0.057108	0	0
g__Paracoccus	0	0.029975	0.022159	0.004744
g__Saccharimonadaceae_unclassified	0.012127	0.009348	0.012525	0.021914
g__Hyphomicrobiaceae_unclassified	0	0	0.027778	0.0281
g__Lysobacter	0.003717	0.044505	0.006626	0
g__Staphylococcaceae_unclassified	0.004145	0.018874	0.031715	0
g__Lachnospiraceae_UCG-009	0	0.054235	0	0
g__Harryflintia	0.019626	0.030281	0	0.003559
g__Porphyromonadaceae_unclassified	0.049235	0.00374	0	0
g__Gemmata	0.010023	0.010346	0.018587	0.013926
g__Methylovirgula	0.019206	0.021074	0.010409	0
g__Microbacterium	0	0.050091	0	0
g__Burkholderiales_unclassified	0.015851	0.011559	0.022261	0
g__Gemmatimonadaceae_unclassified	0.004066	0.015184	0.024393	0.003559
g__Ileibacterium	0.021505	0.01499	0.01058	0
g__DTU089	0.019679	0.007705	0.015322	0.003976
g__Furfurilactobacillus	0	0.037926	0.008067	0
g__Barnesiellaceae_unclassified	0	0	0.04586	0
g__Prevotellaceae_NK3B31_group	0.009662	0.018308	0.010081	0.007117
g__Elstera	0	0.045082	0	0
g__Acidipila-Silvibacterium	0	0.033963	0.006181	0.004044
g__CAG-873	0	0	0.024415	0.019528
g__Rarimicrobium	0.037028	0	0.006162	0
g__Brevinema	0	0.00346	0.039689	0
g__Planctomycetia_unclassified	0.008074	0.025321	0.009633	0
g__Faecalibaculum	0.030799	0.011545	0	0
g__Oscillospirales_unclassified	0.014152	0.007808	0.00717	0.012307
g__Propionibacterium	0.017521	0.013099	0.007109	0.003163
g__Frateuria	0.003672	0.013285	0.023918	0
g__JG30-KF-CM45_unclassified	0.010067	0.010723	0.01599	0.00401
g__Candidatus_Soleaferrea	0.014693	0.004239	0.02074	0
g__Clostridium]_methylpentosum_group_unclassified	0.015567	0.007481	0.006473	0.010024
g__Paludibacteraceae_unclassified	0.022944	0	0	0.016256
g__Mordavella	0	0.037633	0	0
g__KD4-96_unclassified	0.016067	0.01034	0	0.011182
g__Kocuria	0.011978	0	0.025296	0
g__Aliihoeflea	0	0.009114	0.009058	0.018151
g__Curtobacterium	0	0	0.036073	0
g__Mycobacterium	0.008529	0.023505	0	0.003848
g__Gemmataceae_unclassified	0.005397	0.012696	0.012506	0.004781
g__Mesorhizobium	0.009704	0.005547	0.018831	0
g__Rodentibacter	0	0	0.018298	0.01563
g__Absconditabacteriales_(SR1)_unclassified	0.033717	0	0	0
g__Psychroglaciecola	0	0.0187	0.014393	0
g__Moellerella	0	0	0.033033	0
g__Ellin6067	0	0.006867	0.020504	0.005338
g__Chlamydia	0	0.0327	0	0
g__Coriobacteriales_unclassified	0.025068	0	0.0072	0
g__Methylibium	0.009288	0.00618	0	0.015672
g__Micrococcus	0	0.027222	0.003327	0
g__Lachnospiraceae_UCG-008	0.010856	0	0.005726	0.012991
g__F0332	0.015117	0.003143	0.010632	0
g__Aerococcus	0.024509	0.004175	0	0
g__Comamonadaceae_unclassified	0	0.011874	0.01661	0
g__Propionimicrobium	0.028235	0	0	0
g__Capnocytophaga	0.023483	0.004379	0	0
g__Chujaibacter	0	0.015515	0.011362	0
g__Pannonibacter	0	0.026808	0	0
g__Phycicoccus	0.013687	0.013099	0	0
g__Massilia	0	0.026715	0	0
g__Catabacter	0.014113	0.012264	0	0
g__Phreatobacter	0	0.018367	0.004129	0.003752
g__Candidatus_Arthromitus	0.00991	0.01275	0.003524	0
g__Geodermatophilaceae_unclassified	0	0.023133	0.003003	0
g__Peptoniphilaceae_unclassified	0.003825	0	0.022135	0
g__Flavisolibacter	0.010104	0.012189	0.003241	0
g__Acidothermus	0.007649	0	0.017629	0
g__Sanguibacteroides	0.024544	0	0	0
g__Deinococcus	0	0.020877	0.003565	0
g__Methylocystaceae_unclassified	0	0.014434	0.005984	0.003848
g__Pseudobutyrivibrio	0.024089	0	0	0
g__mle1-27_unclassified	0	0.00916	0.008955	0.005772
g__1-20_unclassified	0	0.015572	0.008217	0
g__Mailhella	0	0.023125	0	0
g__Acetanaerobacterium	0.017335	0	0.005434	0
g__Noviherbaspirillum	0.019815	0.002953	0	0
g__Gemmatimonadota_unclassified	0	0.00307	0.015267	0.00401
g__Pirellula	0.008232	0.00927	0	0.004781
g__IMCC26256_unclassified	0.003231	0	0.005332	0.013677
g__Mycoplasmataceae_unclassified	0	0.003478	0.018496	0
g__Cutibacterium	0	0.013358	0.008609	0
g__Vicinamibacterales_unclassified	0.009054	0.00729	0.005308	0
g__Bulleidia	0.02146	0	0	0
g__Erysipelatoclostridiaceae_unclassified	0	0.017772	0.003656	0
g__Methylocella	0.007759	0.013559	0	0
g__Sporobacterium	0.021116	0	0	0
g__Tellurimicrobium	0	0.014765	0.006194	0
g__Pirellulaceae_unclassified	0	0.005987	0.014469	0
g__Sphingobacterium	0	0.020291	0	0
g__Lapidilactobacillus	0.019298	0	0	0
g__p-2534-18B5_gut_group_unclassified	0.008435	0.002969	0.007441	0
g__Mariniradius	0	0.00676	0.011909	0
g__Marmoricola	0.010666	0	0.007698	0
g__Oryzihumus	0.004565	0.010162	0.003623	0
g__WD2101_soil_group_unclassified	0.003907	0	0.00647	0.007142
g__67-14_unclassified	0	0	0.007676	0.009598
g__Alterileibacterium	0.005819	0	0.011452	0
g__Nocardioides	0	0.003542	0.007526	0.006096
g__Clostridiales_Family_IV._Incertae_Sedis_unclassified	0.012664	0	0	0.004375
g__Saccharofermentans	0.011124	0	0.005227	0
g__Enorma	0	0	0	0.016333
g__Hydrogenoanaerobacterium	0.016019	0	0	0
g__Stenotrophomonas	0	0.011093	0.004917	0
g__Chitinophagaceae_unclassified	0	0.005465	0.01042	0
g__Cetobacterium	0	0	0	0.015814
g__Phocaeicola	0.008814	0	0.006934	0
g__WPS-2_unclassified	0.01533	0	0	0
g__Blastococcus	0	0.004453	0.010868	0
g__Tetrasphaera	0	0	0.015287	0
g__AKYG1722_unclassified	0	0.011101	0.004108	0
g__Niveispirillum	0	0.015027	0	0
g__Raoultibacter	0.010211	0.00374	0	0
g__Comamonas	0	0.006679	0.007258	0
g__Afipia	0	0	0.013867	0
g__Thermomonas	0	0	0.013303	0
g__Acidobacteriales_unclassified	0	0	0.009939	0.003163
g__Kitasatospora	0.012984	0	0	0
g__Anoxybacillus	0	0.00844	0.004435	0
g__Acidimicrobiia_unclassified	0.004556	0	0.008119	0
g__Gracilibacter	0	0.004366	0	0.008204
g__Micrococcaceae_unclassified	0	0	0.012442	0
g__UCG-011_unclassified	0.012123	0	0	0
g__Actinoplanes	0	0	0	0.011953
g__Peptoclostridium	0.00839	0.003437	0	0
g__Rhodoplanes	0	0	0	0.011721
g__Rhodobacteraceae_unclassified	0	0.006822	0.004477	0
g__Ktedonobacterales_unclassified	0.007767	0.003483	0	0
g__Leptolyngbya_EcFYyyy-00	0.004277	0.003477	0.003471	0
g__Candidatus_Vestibaculum	0	0.007481	0.003727	0
g__Deltaproteobacteria_unclassified	0	0.006955	0.004168	0
g__Janibacter	0	0	0.005092	0.006014
g__dgA-11_gut_group	0	0.003304	0.00747	0
g__Shimwellia	0	0	0.00499	0.005772
g__Aquisphaera	0.005826	0	0	0.004799
g__P3OB-42	0.004113	0.006451	0	0
g__Breznakia	0	0	0.010302	0
g__Rs-E47_termite_group_unclassified	0.005031	0.005224	0	0
g__Angelakisella	0.004145	0	0.006023	0
g__Desulfonispora	0.010108	0	0	0
g__Victivallaceae_unclassified	0.010108	0	0	0
g__Tetragenococcus	0	0	0.010038	0
g__Azospira	0	0.010018	0	0
g__Fimbriimonas	0	0.010018	0	0
g__Anaerovoracaceae_unclassified	0.006079	0	0	0.003752
g__Roseomonas	0	0.00626	0.003555	0
g__Cuneatibacter	0.009744	0	0	0
g__Gaiella	0.004066	0.005465	0	0
g__Nitrospira	0	0	0.009435	0
g__Actinobaculum	0.005737	0	0.003663	0
g__Acidovorax	0.006366	0.00303	0	0
g__Microvirga	0.005943	0	0.003292	0
g__Ilumatobacter	0	0.009178	0	0
g__JG30-KF-CM66_unclassified	0.003649	0	0.005274	0
g__Acetitomaculum	0.004043	0.004859	0	0
g__Sandaracinus	0	0.008793	0	0
g__Enterococcaceae_unclassified	0	0.008773	0	0
g__Acidaminobacter	0.005031	0.003661	0	0
g__Pseudoxanthobacter	0	0.008652	0	0
g__Cosenzaea	0	0	0.008541	0
g__WWH38_unclassified	0	0.008382	0	0
g__Edaphobaculum	0	0.008348	0	0
g__Quadrisphaera	0	0	0.008178	0
g__Xanthobacteraceae_unclassified	0.004116	0	0	0.004044
g__37-13_unclassified	0	0	0.008136	0
g__Methyloligellaceae_unclassified	0.003973	0	0.004108	0
g__HOC36_unclassified	0	0.005064	0.003003	0
g__Intrasporangiaceae_unclassified	0	0.008001	0	0
g__Sumerlaea	0	0.003812	0.004168	0
g__Gitt-GS-136_unclassified	0.007978	0	0	0
g__Fretibacterium	0.004103	0.003739	0	0
g__Sporobacter	0	0	0.003663	0.004115
g__OM27_clade	0.00769	0	0	0
g__Truepera	0	0	0.007658	0
g__Flavobacterium	0	0.004041	0	0.003568
g__Prosthecomicrobium	0.003989	0	0.003555	0
g__Blfdi19_unclassified	0.003992	0	0.003471	0
g__Pygmaiobacter	0.007434	0	0	0
g__Cardiobacterium	0	0	0.007428	0
g__Lonsdalea	0.004565	0.002829	0	0
g__hoa5-07d05_gut_group	0.003907	0.003483	0	0
g__Microvirgula	0	0.007322	0	0
g__Streptacidiphilus	0	0.007298	0	0
g__Rubellimicrobium	0	0.002773	0.004505	0
g__Sutterellaceae_unclassified	0	0.003644	0.003623	0
g__Roseiflexaceae_unclassified	0	0	0.007026	0
g__Oligoflexus	0	0	0.006983	0
g__Longibaculum	0	0	0.006934	0
g__Microtrichales_unclassified	0	0.006875	0	0
g__Pseudoclavibacter	0	0.006875	0	0
g__Pedomicrobium	0.006847	0	0	0
g__Nitrosospira	0	0	0.00679	0
g__Clostridium_sensu_stricto_18	0	0.006748	0	0
g__Zavarzinella	0.003989	0.002716	0	0
g__Thiopseudomonas	0	0.006679	0	0
g__Acetobacteraceae_unclassified	0	0.00663	0	0
g__Paracaedibacteraceae_unclassified	0	0	0.006509	0
g__Hungateiclostridiaceae_unclassified	0	0	0.00629	0
g__Herbaspirillum	0	0.002716	0.003555	0
g__Geodermatophilus	0	0.006212	0	0
g__Sporichthyaceae_unclassified	0	0.006211	0	0
g__Blastocatella	0	0	0.006181	0
g__Geobacillus	0	0.00618	0	0
g__Sporichthya	0.00617	0	0	0
g__Marseillibacter	0	0	0.006162	0
g__Singulisphaera	0	0.006029	0	0
g__Parasporobacterium	0.005989	0	0	0
g__Iamia	0.00596	0	0	0
g__Chthoniobacter	0.005825	0	0	0
g__Pajaroellobacter	0	0	0.005696	0
g__Pseudoxanthomonas	0	0.005609	0	0
g__Tissierella	0	0	0.005581	0
g__Enteroscipio	0.005575	0	0	0
g__Thermincola	0	0.005542	0	0
g__Oligella	0	0	0.0055	0
g__Lachnobacterium	0.005473	0	0	0
g__Archangium	0	0.005431	0	0
g__Methylocystis	0	0.005338	0	0
g__AD3_unclassified	0	0	0.005332	0
g__Rokubacteriales_unclassified	0	0.005303	0	0
g__Pseudonocardia	0.005292	0	0	0
g__Rhizomicrobium	0	0	0.005274	0
g__Rhodobacter	0	0.005229	0	0
g__Oceanivirga	0	0.005224	0	0
g__FCPS473	0	0.005217	0	0
g__Frankiales_unclassified	0	0	0.005207	0
g__Pararhodobacter	0	0.005156	0	0
g__Propionispira	0	0	0.005125	0
g__Salana	0	0.005009	0	0
g__Vampirovibrionales_unclassified	0	0.005009	0	0
g__Ethanoligenens	0.004986	0	0	0
g__cvE6_unclassified	0	0	0.004882	0
g__Methyloglobulus	0	0.0048	0	0
g__Planococcus	0	0.004695	0	0
g__Clostridiales_Family_XIII._Incertae_Sedis_unclassified	0.004565	0	0	0
g__LWQ8_unclassified	0.004549	0	0	0
g__Khoudiadiopia	0	0	0.004477	0
g__Pseudochrobactrum	0	0	0.004477	0
g__WCHB1-41_unclassified	0	0.004453	0	0
g__Methylomarinum	0	0	0.004435	0
g__UCG-008	0.004392	0	0	0
g__MB-A2-108_unclassified	0	0	0.004315	0
g__Parafilimonas	0	0	0.004315	0
g__D05-2_unclassified	0.004269	0	0	0
g__Anaerocolumna	0	0	0	0.004241
g__Bacteroidales_RF16_group_unclassified	0	0.004175	0	0
g__Candidatus_Solibacter	0	0	0.004129	0
g__Massiliprevotella	0	0	0.004129	0
g__Dietzia	0	0	0.004121	0
g__SWB02	0	0	0.004121	0
g__Schlesneria	0	0	0.004121	0
g__Xanthomonadales_unclassified	0	0	0.004121	0
g__Chitinophagales_unclassified	0	0.00412	0	0
g__Gemmiger	0.004116	0	0	0
g__Flexilinea	0	0	0.004108	0
g__Anaerolineae_unclassified	0	0	0	0.004086
g__Spironema	0	0.004084	0	0
g__Conexibacter	0	0.004073	0	0
g__Humibacter	0.004066	0	0	0
g__endosymbionts	0.004053	0	0	0
g__Pullulanibacillus	0	0	0	0.00401
g__Anaeromassilibacillus	0.003992	0	0	0
g__Jahnella	0.003992	0	0	0
g__Thiotrichales_unclassified	0	0	0.00399	0
g__Gastranaerophilales_unclassified	0.003989	0	0	0
g__Micromonosporaceae_unclassified	0.003973	0	0	0
g__Syntrophococcus	0.003954	0	0	0
g__Olegusella	0.003884	0	0	0
g__Phoenicibacter	0	0	0.003817	0
g__Acidobacteriota_unclassified	0	0.003739	0	0
g__Jatrophihabitans	0	0.003739	0	0
g__env.OPS_17_unclassified	0.003698	0	0	0
g__Hymenobacter	0	0	0	0.00367
g__Zoogloea	0	0	0.003667	0
g__Crenothrix	0	0.003644	0	0
g__Planctomycetaceae_unclassified	0.003619	0	0	0
g__Parvibacter	0	0	0.003617	0
g__Hamadaea	0.003605	0	0	0
g__Symbiobacterium	0.003605	0	0	0
g__Nocardia	0	0.003559	0	0
g__RB41	0	0	0	0.003559
g__Actinospica	0	0	0.003555	0
g__Blastocatellaceae_unclassified	0	0	0.003555	0
g__Pontibacter	0	0	0.003555	0
g__Papillibacter	0	0.003554	0	0
g__Mollicutes_unclassified	0	0.003478	0	0
g__Algoriphagus	0	0.003477	0	0
g__Elsteraceae_unclassified	0	0	0.003471	0
g__Ktedonobacteraceae_unclassified	0	0	0.003471	0
g__Morganellaceae_unclassified	0	0	0.003471	0
g__Procabacteriaceae_unclassified	0	0	0.003471	0
g__OLB14_unclassified	0	0.00346	0	0
g__Dyella	0	0.003434	0	0
g__Sericytochromatia_unclassified	0	0.003434	0	0
g__Emticicia	0	0.003339	0	0
g__Pleomorphomonadaceae_unclassified	0	0.003339	0	0
g__Wolinella	0	0.003339	0	0
g__Aetherobacter	0	0	0	0.003294
g__Granulicella	0	0	0	0.003294
g__YC-ZSS-LKJ147	0	0	0	0.003294
g__Novispirillum	0	0	0.003254	0
g__Sediminibacterium	0	0	0.003254	0
g__Beijerinckiaceae_unclassified	0	0	0.003241	0
g__Moraxella	0	0.003193	0	0
g__Erwinia	0	0	0	0.003163
g__oc32	0	0.00313	0	0
g__Caulobacteraceae_unclassified	0	0	0.003079	0
g__Rhodococcus	0	0	0.003079	0
g__SJA-15_unclassified	0	0	0.003079	0
g__Dechloromonas	0	0.003074	0	0
g__SM2D12_unclassified	0	0.003074	0	0
g__Subgroup_5_unclassified	0	0.003068	0	0
g__UA11_unclassified	0	0.003009	0	0
g__B10-SB3A_unclassified	0	0	0.003003	0
g__AB1_unclassified	0	0.002773	0	0
g__Aeribacillus	0	0.002716	0	0
g__Spirosomaceae_unclassified	0	0.002716	0	0
g__0319-6G20_unclassified	0	0	0	0
g__A21b_unclassified	0	0	0	0
g__AKIW781_unclassified	0	0	0	0
g__ASF356	0	0	0	0
g__Absiella	0	0	0	0
g__Acidibacter	0	0	0	0
g__Actinoallomurus	0	0	0	0
g__Actinotalea	0	0	0	0
g__Alkaliflexus	0	0	0	0
g__Allorhizobium-Neorhizobium-Pararhizobium-Rhizobium	0	0	0	0
g__Alsobacter	0	0	0	0
g__Aminicenantales_unclassified	0	0	0	0
g__Aminobacter	0	0	0	0
g__Anaerofustis	0	0	0	0
g__Anaerolineaceae_unclassified	0	0	0	0
g__Anaeromyxobacter	0	0	0	0
g__Apibacter	0	0	0	0
g__Arcobacter	0	0	0	0
g__Arsenicitalea	0	0	0	0
g__Arthrospira_PCC-7345	0	0	0	0
g__Aureimonas	0	0	0	0
g__Azohydromonas	0	0	0	0
g__Azospirillales_unclassified	0	0	0	0
g__Azospirillum	0	0	0	0
g__B1-7BS_unclassified	0	0	0	0
g__Bariatricus	0	0	0	0
g__Bdellovibrio	0	0	0	0
g__Blastopirellula	0	0	0	0
g__Brachybacterium	0	0	0	0
g__Brooklawnia	0	0	0	0
g__Burkholderia	0	0	0	0
g__Burkholderia-Caballeronia-Paraburkholderia	0	0	0	0
g__CHKCI001	0	0	0	0
g__CHKCI002	0	0	0	0
g__Calothrix_PCC-6303	0	0	0	0
g__Candidatus_Bacilloplasma	0	0	0	0
g__Candidatus_Koribacter	0	0	0	0
g__Candidatus_Nucleicultrix	0	0	0	0
g__Candidatus_Paracaedibacter	0	0	0	0
g__Candidatus_Saccharibacteria_unclassified	0	0	0	0
g__Candidatus_Udaeobacter	0	0	0	0
g__Carnobacterium	0	0	0	0
g__Cavicella	0	0	0	0
g__Cellulomonadaceae_unclassified	0	0	0	0
g__Cerasicoccus	0	0	0	0
g__Christensenella	0	0	0	0
g__Citricoccus	0	0	0	0
g__Clostridium_sensu_stricto_10	0	0	0	0
g__Clostridium_sensu_stricto_12	0	0	0	0
g__Clostridium_sensu_stricto_6	0	0	0	0
g__Cystobacter	0	0	0	0
g__Defluviicoccus	0	0	0	0
g__Denitrobacterium	0	0	0	0
g__Dermatophilaceae_unclassified	0	0	0	0
g__Desemzia	0	0	0	0
g__Desulfitobacteriales_unclassified	0	0	0	0
g__Dokdonella	0	0	0	0
g__Dongia	0	0	0	0
g__Elsterales_unclassified	0	0	0	0
g__Elusimicrobium	0	0	0	0
g__Erysipelothrix	0	0	0	0
g__Erysipelotrichaceae_UCG-006	0	0	0	0
g__Eubacterium]_saphenum_group	0	0	0	0
g__Extibacter	0	0	0	0
g__F082_unclassified	0	0	0	0
g__Falcatimonas	0	0	0	0
g__Family_XI_unclassified	0	0	0	0
g__Fictibacillus	0	0	0	0
g__Fimbriiglobus	0	0	0	0
g__Flexivirga	0	0	0	0
g__Floricoccus	0	0	0	0
g__Fusimonas	0	0	0	0
g__Gracilibacteria_unclassified	0	0	0	0
g__HSB_OF53-F07	0	0	0	0
g__Herpetosiphon	0	0	0	0
g__Iamiaceae_unclassified	0	0	0	0
g__Insolitispirillum	0	0	0	0
g__Intrasporangium	0	0	0	0
g__Janthinobacterium	0	0	0	0
g__Johnsonella	0	0	0	0
g__Kineosporia	0	0	0	0
g__Kingella	0	0	0	0
g__Kribbella	0	0	0	0
g__Kytococcus	0	0	0	0
g__Lachnotalea	0	0	0	0
g__Lentilactobacillus	0	0	0	0
g__Limnochordia_unclassified	0	0	0	0
g__Lineage_IIa_unclassified	0	0	0	0
g__Longimicrobium	0	0	0	0
g__Luedemannella	0	0	0	0
g__MBNT15_unclassified	0	0	0	0
g__MWH-Ta3	0	0	0	0
g__Macellibacteroides	0	0	0	0
g__Marasmitruncus	0	0	0	0
g__Methylobacteriaceae_unclassified	0	0	0	0
g__Methylophilaceae_unclassified	0	0	0	0
g__Methylovorus	0	0	0	0
g__Micropepsaceae_unclassified	0	0	0	0
g__Muricomes	0	0	0	0
g__Niameybacter	0	0	0	0
g__OLB13	0	0	0	0
g__Oxalobacteraceae_unclassified	0	0	0	0
g__P2-11E_unclassified	0	0	0	0
g__Paenibacillus	0	0	0	0
g__Paeniglutamicibacter	0	0	0	0
g__Paenisporosarcina	0	0	0	0
g__Paludibacter	0	0	0	0
g__PeM15_unclassified	0	0	0	0
g__Pedosphaeraceae_unclassified	0	0	0	0
g__Phaselicystis	0	0	0	0
g__Pleurocapsa_PCC-7319	0	0	0	0
g__Polyangium	0	0	0	0
g__Porphyrobacter	0	0	0	0
g__Prosthecobacter	0	0	0	0
g__Pseudorhodoplanes	0	0	0	0
g__Reyranella	0	0	0	0
g__Rhodomicrobium	0	0	0	0
g__Roseiarcus	0	0	0	0
g__Rubinisphaeraceae_unclassified	0	0	0	0
g__S0134_terrestrial_group_unclassified	0	0	0	0
g__Sanguibacter	0	0	0	0
g__Sedimentibacter	0	0	0	0
g__Shigella	0	0	0	0
g__Sorangium	0	0	0	0
g__Sphaerochaeta	0	0	0	0
g__Sphaerotilus	0	0	0	0
g__Sphingomonadaceae_unclassified	0	0	0	0
g__Spiroplasma	0	0	0	0
g__Stenotrophobacter	0	0	0	0
g__Subgroup_10	0	0	0	0
g__Subgroup_2_unclassified	0	0	0	0
g__Subgroup_7_unclassified	0	0	0	0
g__Sva0996_marine_group	0	0	0	0
g__TK10_unclassified	0	0	0	0
g__TM7a	0	0	0	0
g__TRA3-20_unclassified	0	0	0	0
g__Terrabacter	0	0	0	0
g__Terracidiphilus	0	0	0	0
g__Thermoleophilia_unclassified	0	0	0	0
g__UCG-007	0	0	0	0
g__Undibacterium	0	0	0	0
g__Vagococcus	0	0	0	0
g__WS2_unclassified	0	0	0	0
g__Xanthomonas	0	0	0	0
g__YM_S32_TM7_50_20_unclassified	0	0	0	0
g__Yersinia	0	0	0	0

## Sheet: Species
Species	Pre	Post1	Post2	Post3
s__Escherichia-Shigella_unclassified	430.093	824.62	439.696	343.504
s__Enterococcus_faecium	28.8138	1919.67	8.10492	0.626665
s__Peptoniphilus_unclassified	451.719	59.8787	473.043	198.588
s__Finegoldia_unclassified	301.934	158.29	360.198	143.804
s__Faecalibacterium_unclassified	465.472	16.2939	148.921	174.603
s__uncultured_Prevotella_sp.	221.729	125.318	242.146	167.245
s__Veillonella_unclassified	204.058	227.622	191.878	73.8836
s__Bacteroides_unclassified	210.792	148.145	128.596	167.384
s__Anaerococcus_unclassified	182.11	57.926	218.18	118.703
s__Blautia_unclassified	151.84	47.6736	161.425	140.979
s__Prevotella_corporis	183.512	74.735	149.768	88.2241
s__Dialister_unclassified	190.62	28.2492	169.566	101.001
s__Fenollaria_unclassified	263.407	3.8997	46.6665	95.7188
s__Prevotella_9_unclassified	350.158	14.8425	32.7956	7.80257
s__Bifidobacterium_unclassified	128.27	107.029	130.66	33.7875
s__Corynebacterium_unclassified	26.5029	152.42	169.822	21.7979
s__Ruminococcus]_gnavus_group_unclassified	109.586	98.8568	90.3499	60.3422
s__Actinobacteriota_unclassified	13.0984	309.095	14.8905	7.04393
s__Bacteroides_uniformis	125.569	51.6976	93.417	47.5307
s__Ligilactobacillus_unclassified	39.9829	245.194	21.4719	6.69991
s__uncultured_Porphyromonas_sp.	89.0431	20.5987	138.395	40.1523
s__Klebsiella_pneumoniae	58.2225	158.667	56.408	7.29177
s__Fusobacterium_unclassified	79.189	21.661	116.892	59.9847
s__Lachnospiraceae_unclassified	100.355	21.1818	79.7801	55.4369
s__uncultured_Bacteroides_sp.	84.346	75.1759	53.481	30.6639
s__Prevotella_bivia	72.282	47.7627	95.1955	22.0388
s__Megamonas_unclassified	87.3314	34.3444	25.6102	81.6621
s__Streptococcus_sp.	56.0193	16.0572	109.902	38.9697
s__Bacteroides_fragilis	90.566	45.1911	61.7478	16.1597
s__Agathobacter_unclassified	118.783	3.1575	48.7773	35.1457
s__Enterococcus_faecalis	2.30084	169.14	28.5572	4.42655
s__Megasphaera_unclassified	50.5233	46.1213	75.3598	30.844
s__Streptococcus_salivarius	67.2755	44.3786	62.1109	26.2172
s__Campylobacter_unclassified	76.1586	18.3773	59.508	39.5484
s__Ezakiella_unclassified	92.0843	1.30594	60.7044	32.3378
s__Roseburia_unclassified	65.8752	3.57252	55.2658	61.0467
s__Peptostreptococcus_unclassified	71.3378	36.1328	54.7134	8.67289
s__Ruminococcus]_torques_group_unclassified	54.6064	12.9587	58.4514	44.6359
s__Lachnoclostridium_unclassified	29.8465	37.7133	69.4163	29.492
s__Subdoligranulum_unclassified	60.2554	25.5341	25.1669	52.9923
s__Sutterella_unclassified	45.3604	42.6118	39.5814	29.4655
s__Staphylococcus_unclassified	7.3608	131.059	9.19781	2.81338
s__Haemophilus_unclassified	49.0571	16.7844	66.0252	17.7061
s__Prevotella_timonensis	57.326	10.6503	48.8767	30.1569
s__Streptococcus_equinus	62.5978	2.60394	36.0313	42.0425
s__Acidaminococcus_unclassified	3.30853	21.7776	25.9477	76.9793
s__Akkermansia_unclassified	64.3552	24.9577	33.3923	3.31997
s__Streptococcus_parasanguinis	13.2492	79.7031	27.5919	2.99804
s__Lactobacillus_iners	53.6348	0.532749	2.62457	63.3056
s__uncultured_Klebsiella_sp.	10.6026	86.3767	18.886	1.69544
s__Collinsella_unclassified	49.608	0.81529	30.9553	33.1385
s__Lachnospira_unclassified	47.6056	0.849732	22.2241	37.6574
s__Mobiluncus_unclassified	43.8453	12.168	32.828	13.4094
s__Streptococcus_anginosus	26.5412	0.426168	33.2013	41.8862
s__uncultured_Parabacteroides_sp.	8.83768	79.3192	9.18746	4.01882
s__Limosilactobacillus_unclassified	17.2958	71.2693	5.83487	3.76244
s__Klebsiella_unclassified	26.3829	50.7998	18.4576	1.77276
s__Flavonifractor_unclassified	14.0562	29.3164	37.2451	13.7894
s__Murdochiella_unclassified	51.4791	2.22621	19.4172	21.1283
s__Phascolarctobacterium_unclassified	30.4772	17.9246	20.077	25.6698
s__S5-A14a_unclassified	60.9942	1.34916	15.4483	11.588
s__Lawsonella_unclassified	19.552	5.61357	48.7797	14.619
s__Klebsiella_aerogenes	9.69552	62.2221	12.555	3.02891
s__Porphyromonas_unclassified	39.5784	3.40789	24.1379	15.724
s__Parasutterella_unclassified	23.404	13.161	23.1643	22.0735
s__Clostridium_sensu_stricto_1_unclassified	21.2408	14.9018	31.055	13.6515
s__Streptococcus_constellatus	13.8689	11.5198	39.6621	13.314
s__Weissella_unclassified	1.31321	67.5307	5.38699	1.91815
s__Eubacterium]_eligens_group_unclassified	39.28	0.706409	7.91412	25.5427
s__Veillonellaceae_unclassified	27.1253	5.16385	28.7942	11.7522
s__Ruminococcus_unclassified	38.483	2.21928	9.77621	21.9191
s__Lacticaseibacillus_unclassified	1.11402	70.7174	0.242987	0.234891
s__Gardnerella_unclassified	20.9352	13.0021	17.178	19.1498
s__UCG-002_unclassified	52.7963	2.16533	7.78055	6.83004
s__Porphyromonas_asaccharolytica	25.9935	5.14663	22.9807	10.2741
s__Lactobacillus_sp._L-YJ	45.7608	16.3339	1.48111	0.542141
s__Parabacteroides_unclassified	10.853	35.3398	11.0857	6.10128
s__Prevotellaceae_unclassified	33.3501	3.17365	16.6786	9.59482
s__Muribaculaceae_unclassified	32.9549	18.143	8.77568	2.7767
s__Dorea_unclassified	40.6628	2.82913	4.18779	14.8009
s__Fusicatenibacter_unclassified	29.2945	1.94277	12.8621	17.0388
s__uncultured_Streptococcus_sp.	35.19	5.79336	14.3218	4.47693
s__Negativicoccus_unclassified	19.0348	5.36784	22.3187	12.2052
s__Sneathia_unclassified	25.96	0.074374	3.77802	28.6567
s__Erysipelatoclostridium_unclassified	26.1541	12.1788	12.6573	7.26714
s__Hungatella_unclassified	13.9977	19.8203	13.7793	10.1983
s__Firmicutes_unclassified	34.5888	2.74281	11.052	9.19983
s__Corynebacterium_frankenforstense	3.00923	0.242139	49.7935	0.365064
s__Roseburia_faecis	20.7939	0.553941	15.4033	16.318
s__Anaerostipes_unclassified	15.9391	0.79986	5.04628	30.5094
s__Prevotella_7_unclassified	16.9358	1.70774	26.3865	6.97026
s__Actinomyces_unclassified	11.8225	15.3142	17.8	6.83963
s__Parabacteroides_distasonis	3.56564	39.2894	5.64058	2.02925
s__Bacteroides_ovatus	9.92083	20.7984	11.001	7.90769
s__Bilophila_unclassified	14.3889	10.6093	14.8649	8.62006
s__Pantoea_agglomerans	9.93206	23.7453	7.7935	5.50185
s__Clostridium]_symbiosum	10.2337	19.7333	10.7379	3.73828
s__Erysipelatoclostridium_sp._SNUG30386	28.1527	0.740111	6.19829	9.00132
s__Prevotella_unclassified	34.8596	4.08441	2.08886	2.52862
s__Porphyromonas_bennonis	9.2695	0.108901	29.5838	3.71856
s__Bacteroides_xylanisolvens	8.7603	13.7838	14.4218	4.34178
s__Alloscardovia_unclassified	6.11923	0.831692	8.0532	26.1476
s__Anaeroglobus_unclassified	4.02271	11.3945	23.7029	1.90781
s__Prevotella_sp._S4-BM14	17.8582	0.35847	16.2464	2.62801
s__Coprococcus_unclassified	19.5976	2.50205	4.62149	7.17226
s__Streptococcus_thermophilus	1.33205	31.4534	0.323098	0
s__Bacteroidota_unclassified	27.1741	2.56391	1.81135	0.961371
s__Actinomycetaceae_unclassified	16.277	0.699315	13.2822	2.19523
s__Bacteroides_thetaiotaomicron	4.6666	15.9988	7.54462	2.75751
s__Eubacterium]_coprostanoligenes_group_unclassified	18.1058	1.6711	5.35815	5.2662
s__Clostridiales_unclassified	13.2889	2.84429	8.50775	4.46937
s__Rothia_unclassified	1.10447	23.9048	3.30378	0.595906
s__Prevotellaceae_UCG-001_unclassified	20.0218	0.771675	3.11307	3.84713
s__uncultured_Clostridium_sp.	7.54148	2.60566	6.93614	8.93363
s__Bacteroides_caccae	13.5631	0.993704	5.6141	5.77781
s__Butyricicoccus_unclassified	13.6316	2.41574	2.55886	6.83334
s__Alloprevotella_unclassified	22.1919	1.66514	0.621454	0.0182
s__Bacteroides_massiliensis	6.3376	2.36008	2.70035	12.8083
s__Prevotella_sp._S8_F8	17.9296	0.26298	2.47606	3.26677
s__Clostridioides_unclassified	5.61365	15.5636	2.27652	0.443689
s__Intestinibacter_unclassified	6.01468	5.97122	9.73013	1.88376
s__Lachnospiraceae_NK4A136_group_unclassified	7.27727	10.3078	5.10442	0.173513
s__Clostridium]_innocuum_group_unclassified	4.00502	10.8444	5.18745	2.43909
s__Gallicola_unclassified	8.95097	0.272818	4.37337	8.77322
s__uncultured_Ruminococcus_sp.	13.2275	0.844574	3.30205	4.79636
s__uncultured_Citrobacter_sp.	3.38291	10.1444	5.6	1.90062
s__W5053_unclassified	7.26702	0.056553	2.95173	10.6001
s__Holdemanella_unclassified	17.3233	0.782305	0.502676	1.70315
s__Proteus_mirabilis	0.284322	4.30082	7.6599	8.04068
s__Bacteroides_finegoldii	2.93511	9.06833	3.45034	3.90631
s__Klebsiella_oxytoca	0.433637	7.74652	10.0711	0.852434
s__Streptococcus_iniae	16.4298	0.055049	1.84981	0.72116
s__Clostridia_UCG-014_unclassified	15.1155	0.709517	0.984585	2.2032
s__Porphyromonas_sp._2026	6.2335	5.05949	5.59455	1.88464
s__Romboutsia_unclassified	5.86613	0.425902	8.7233	3.31462
s__Lachnospiraceae_UCG-010_unclassified	13.3314	0.123799	3.34133	1.40268
s__Clostridium_sp._AT4	5.04191	0.28311	8.09528	4.74361
s__Bacteroides_sp.	4.79823	7.27219	2.18533	3.90651
s__bromate-reducing_bacterium_B6	0.026825	10.6477	4.7756	2.50606
s__Colidextribacter_unclassified	2.87379	1.31354	5.61752	7.88176
s__Enterococcus_avium	0.476698	13.7744	3.09688	0.322238
s__UBA1819_unclassified	2.09341	9.56869	4.39789	1.41223
s__Bacteroides_plebeius	2.86259	0.634954	8.54074	5.30893
s__Erysipelotrichaceae_UCG-003_unclassified	12.366	0.583672	1.69407	2.56515
s__Prevotella_sp._S9_HS-17	9.14877	0.780351	4.48174	2.67708
s__Eggerthella_unclassified	4.91104	4.4118	5.80121	1.77609
s__Lachnospiraceae_ND3007_group_unclassified	9.34944	0.464907	5.25196	1.82007
s__Coprococcus_catus	8.72824	0.687281	2.53247	4.43496
s__Lachnospiraceae_UCG-004_unclassified	12.6059	1.25266	0.942176	1.56016
s__Atopobium_sp._BV3Ac4	8.97395	0.983459	5.32692	0.990005
s__Bacteroides_sp._WH302	5.26913	6.11768	3.45818	1.31786
s__Monoglobus_unclassified	6.69634	0.516423	1.40331	7.39005
s__Cupriavidus_unclassified	0.090642	15.3644	0.124996	0.007201
s__Atopobium_unclassified	5.74404	1.18164	7.92541	0.45171
s__Eubacterium]_hallii_group_unclassified	7.88409	0.362023	1.47923	5.11188
s__Incertae_Sedis_unclassified	5.52721	1.37018	4.00319	3.66376
s__Lactobacillus_crispatus	0.53384	9.66079	4.13465	0.107421
s__uncultured_Atopobium_sp.	5.95711	3.26026	3.54405	1.56913
s__Allisonella_unclassified	5.4477	0.783105	3.10745	4.95365
s__Leuconostoc_unclassified	0.24265	13.577	0.147253	0.026452
s__Morganella_morganii	1.66422	1.32106	9.12183	1.33569
s__Desulfovibrio_unclassified	5.72164	3.2751	3.9614	0.421857
s__Citrobacter_freundii	1.98756	2.1068	8.12229	0.759129
s__Peptococcus_unclassified	6.9917	0.725774	2.69819	2.46686
s__Oscillibacter_unclassified	2.81549	1.24284	5.86757	2.81262
s__Tuzzerella_unclassified	2.03826	1.71405	3.14073	5.80035
s__Prevotella_buccalis	8.59134	0.323466	2.86655	0.801054
s__UCG-003_unclassified	8.50564	0.667078	2.44075	0.60562
s__Butyricicoccus_pullicaecorum	1.94962	8.437	0.643516	0.91667
s__uncultured_Eubacterium_sp.	4.16886	0.199236	7.10695	0.367847
s__Acidithiobacillus_unclassified	0.007296	0.011703	2.7013	9.04996
s__Criibacterium_unclassified	8.39733	0.770957	1.48574	1.06432
s__Phascolarctobacterium_succinatutens	7.62294	1.01655	1.80246	1.05626
s__Parvimonas_unclassified	6.91119	0.024219	0.373715	4.08563
s__Bacteroides_coprophilus	3.78397	2.55188	4.07058	0.828098
s__Fastidiosipila_unclassified	6.60318	0.188109	1.9517	2.05981
s__Solobacterium_unclassified	6.49533	0.013824	3.51737	0.761211
s__Alistipes_unclassified	4.41493	3.1915	0.621276	2.26211
s__Facklamia_sp._HGB0016a	1.80768	0.139354	5.55991	2.90911
s__Citrobacter_sp._ChDC_B323	1.68548	1.2221	7.32357	0.184539
s__unclassified	4.55269	0.253093	3.38428	2.18065
s__Enterococcus_gallinarum	0.479136	6.48697	2.70496	0.673859
s__Bacteroidales_unclassified	7.33373	0.260497	2.5273	0.194392
s__Paeniclostridium_unclassified	0.021387	0	0.148926	10.009
s__Porphyromonas_uenonis	2.83414	0.00519	4.68077	2.44747
s__Prevotella_stercorea	8.60175	0.049352	0.021551	1.0005
s__Pyramidobacter_unclassified	2.66277	1.69515	4.71319	0.400716
s__Glucerabacter_canisensis	2.27478	5.81833	0.043356	0.494033
s__Bacteroides_sp._HGA0249	3.03229	0	1.19891	4.34313
s__Alistipes_sp._RMA_9912	5.2544	1.25192	1.49309	0.539619
s__Moryella_unclassified	5.6542	0.007601	2.60775	0.193281
s__Enterococcus_unclassified	0.140175	6.54524	1.47986	0.106655
s__Butyricimonas_unclassified	4.83872	1.26882	0.99597	1.07317
s__Gemella_unclassified	2.51564	0.266613	2.38954	2.62128
s__Christensenellaceae_R-7_group_unclassified	5.13466	0.99787	0.731237	0.606448
s__Catenibacterium_unclassified	6.83437	0.138966	0.257171	0.178678
s__Bacteroides_eggerthii	0.933676	4.84721	0.452615	1.01906
s__Pantoea_sp.	0.02573	7.11187	0	0
s__uncultured_Sphingomonas_sp.	2.2851	2.68912	1.34755	0.811062
s__uncultured_Enterococcus_sp.	0	7.00055	0.11156	0
s__Varibaculum_unclassified	1.61264	0.961497	3.48522	0.99249
s__Pediococcus_acidilactici	0.017544	6.97773	0	0.006654
s__HT002_unclassified	2.17512	3.4517	0.704852	0.445925
s__Sellimonas_unclassified	0.959504	0.460769	3.21622	2.05576
s__Howardella_unclassified	2.91018	0.40081	1.97629	1.29442
s__UCG-005_unclassified	4.9756	0.639895	0.610466	0.298822
s__Fournierella_unclassified	0.507118	0.368667	5.51245	0.030624
s__Eisenbergiella_unclassified	0.827244	0.742716	3.3806	1.32207
s__Klebsiella_sp._BAB-5819	6.24041	0	0	0
s__Butyricicoccaceae_unclassified	0	0.004366	5.8719	0.297121
s__Granulicatella_elegans	3.12969	0.445186	1.76575	0.688515
s__Pseudomonas_sp._TS1138	0.590426	5.31658	0.083091	0
s__Acidaminococcus_sp._DJF_RP55	0.846402	0.113432	4.12943	0.898131
s__Eubacterium]_nodatum_group_unclassified	0.717229	0.027539	4.9987	0.230206
s__Bacteroides_sp._dnLKV9	2.87218	2.46263	0.493095	0.043206
s__Faecalimonas_umbilicata	1.06035	0.240945	2.9134	1.57907
s__Ruminococcus]_gauvreauii_group_unclassified	4.79769	0.283162	0.094757	0.570792
s__Ruminococcaceae_unclassified	3.87194	0.407215	0.452753	0.82296
s__Proteus_vulgaris	0	2.49435	0.173665	2.87501
s__Bacteroides_salyersiae	2.29285	1.53748	0.73018	0.961357
s__Anaeroplasma_unclassified	0.006585	5.17066	0.009479	0.191347
s__Corynebacteriaceae_unclassified	2.98691	1.53552	0.630775	0.169981
s__Coriobacteriaceae_unclassified	2.27564	0.832499	1.23134	0.866505
s__Odoribacter_unclassified	3.93643	0.501244	0.357438	0.409576
s__Lactobacillus_oris	4.09722	0.922821	0.046041	0.093803
s__Eubacterium]_siraeum_group_unclassified	2.61522	0.900847	0.421488	1.21655
s__Oscillospiraceae_unclassified	3.64796	0.717241	0.629419	0.126442
s__Acetobacter_unclassified	0.962868	3.99503	0.13898	0.007797
s__Enterobacteriaceae_unclassified	1.73431	0.139462	1.16712	1.87325
s__Senegalimassilia_unclassified	1.42067	0.82147	0.908056	1.7571
s__NK4A214_group_unclassified	3.25131	0.097515	0.778618	0.756273
s__Porphyromonas_somerae	2.72153	0.057687	1.47251	0.600492
s__Clostridium]_aldenense	0.841927	0.906249	2.57468	0.512905
s__Eubacterium]_ventriosum_group_unclassified	2.87027	0.120935	0.339228	1.48582
s__Leptotrichia_unclassified	0.224002	0	0.036459	4.51462
s__Eubacterium]_ruminantium_group_unclassified	4.60317	0.010522	0	0.022061
s__Coprobacillus_unclassified	1.54693	1.21962	0.779594	1.08221
s__Paraprevotella_unclassified	1.39811	2.90231	0.117591	0.20712
s__Bacteroides_sp._HGA0250	1.44947	2.26569	0.738736	0.154015
s__Intestinimonas_unclassified	2.15148	0.704195	1.45143	0.259694
s__uncultured_Abiotrophia_sp.	0.006065	4.4685	0.013707	0.013125
s__Prevotella_sp._S7-23-39	0.675083	0	0.46151	3.31646
s__Tyzzerella_unclassified	1.74868	0	0.631464	1.93884
s__Psychrobacter_sp._S8-3	0	2.18197	1.60815	0.4556
s__DNF00809_unclassified	2.50482	0.055702	0.984444	0.675021
s__Prevotella_buccae	0.192183	0.004659	2.93987	0.949855
s__Atopobium_sp._S7-8-9	4.07172	0.008145	0	0
s__CAG-56_unclassified	3.56929	0.177163	0.065225	0.261999
s__Sulfobacillus_unclassified	0.006237	0	1.09502	2.94007
s__Lachnoclostridium_edouardi	2.7146	0.038926	0.498874	0.785783
s__Arcanobacterium_unclassified	1.67727	0.035065	1.15461	1.1112
s__Mycoplasma_unclassified	2.183	0.087325	0.584153	0.982444
s__Klebsiella_sp.	0.654801	2.75344	0.191092	0.235625
s__Enterobacter_sp._NJ-64	1.88999	0.519287	0.454499	0.883496
s__Eubacterium_ramulus	0.891037	0.025952	0.260101	2.5246
s__Streptococcus_cristatus	0.46193	0.655737	2.29663	0.202039
s__Epulopiscium_unclassified	0.32051	0.060004	3.19303	0
s__Clostridium_sensu_stricto_13_unclassified	0.727882	2.63078	0.201355	0
s__Clostridium]_scindens	0.656868	0.756986	0.676287	1.45204
s__Gammaproteobacteria_unclassified	0.557189	1.20843	1.50117	0.264186
s__Succinivibrio_unclassified	0	0.042864	0.021231	3.43474
s__Streptococcus_unclassified	0.424177	0.654407	1.87262	0.51148
s__Desulfovibrionaceae_unclassified	1.64861	0.643195	1.1164	0.049624
s__Ureaplasma_unclassified	0.032703	3.16528	0.257053	0
s__Clostridiales_Family_XIV._Incertae_Sedis_unclassified	0.640536	0.609355	1.4872	0.688926
s__Alistipes_shahii	1.89058	0.430414	0.596034	0.465632
s__Enterobacter_cancerogenus	0.28094	0.076334	2.74216	0.125586
s__Bacillus_sp._AY-2011-RS03	0.765729	1.57531	0.848156	0
s__Raoultella_terrigena	0.2538	0.177816	0.518277	2.22307
s__Klebsiella_quasipneumoniae	0	3.10142	0	0.038202
s__uncultured_Sarcina_sp.	2.56385	0	0.228528	0.34116
s__uncultured_Enterobacter_sp.	0.485628	1.32361	1.03824	0.259521
s__Dysgonomonas_unclassified	0	0.022533	2.94962	0.110022
s__Sphingomonas_unclassified	1.15932	0.948234	0.732875	0.223956
s__Enterococcus_sp._PFC6	0	3.04802	0	0
s__Klebsiella_sp._CMC-NA85	0.059704	2.61656	0.240857	0.06483
s__Mageeibacillus_unclassified	2.14297	0	0.817679	0
s__Aggregatibacter_unclassified	1.26905	0.095724	1.38048	0.167981
s__Tannerellaceae_unclassified	0.864324	0.642606	1.11057	0.2912
s__Lactiplantibacillus_unclassified	0.017544	2.83658	0.00499	0.048742
s__Family_XIII_AD3011_group_unclassified	2.10191	0.051309	0.551733	0.15196
s__Candidatus_Dorea_massiliensis	0.096035	0.022187	1.84217	0.879435
s__Parabacteroides_sp._J1502	0.113591	0.705854	1.75969	0.205556
s__Bacteroides_stercoris	0.76168	0.284289	1.28378	0.409752
s__uncultured_Roseburia_sp.	1.36592	0	0.663953	0.69666
s__Prevotella_sp._Marseille-P2931	2.71188	0	0	0
s__Sarcina_unclassified	2.29621	0.053161	0.148079	0.205927
s__Klebsiella_quasivariicola	2.1499	0.093519	0.455266	0
s__Streptococcus_mitis	0.594237	0.188331	0.408448	1.49992
s__Acinetobacter_calcoaceticus	0.034603	2.6281	0	0
s__Mogibacterium_unclassified	1.25218	0.302327	0.888326	0.204137
s__uncultured_Blautia_sp.	0.712804	0	1.40219	0.481653
s__Barnesiella_unclassified	1.13667	0.070529	1.20512	0.181355
s__Neisseria_unclassified	1.64813	0.891365	0	0.042579
s__Lachnospiraceae_UCG-003_unclassified	0.424871	0	0	2.13055
s__Slackia_unclassified	1.32773	0.246324	0.628352	0.27447
s__Terrisporobacter_unclassified	0.638828	1.00239	0.187649	0.631823
s__uncultured_Pyramidobacter_sp.	0.037295	0	2.36274	0.055461
s__Anaerotruncus_unclassified	0.464179	0.377085	1.44303	0.150943
s__Leptospirillum_unclassified	0	0	0.751998	1.66772
s__Companilactobacillus_unclassified	0.132133	2.23107	0.041375	0
s__Corynebacterium_tuberculostearicum	0	2.02924	0.358902	0
s__Chloroplast_unclassified	0.420732	1.3512	0.391663	0.193335
s__Lactobacillus_sp._BL304	0.256825	1.8252	0.236666	0.018746
s__Ruminococcus_sp._653	1.66483	0.258516	0.245482	0.151778
s__uncultured_Pseudomonas_sp.	0.108649	2.02443	0.103185	0.076732
s__Enterobacter_sp._M425	1.30378	0	0.348441	0.573212
s__Shuttleworthia_unclassified	0.113999	0.003193	2.09634	0.008607
s__Muribaculum_sp.	0.708034	1.45819	0.054408	0
s__Raoultella_unclassified	0.622081	0.048144	0.535506	1.00985
s__Proteus_columbae	0	0	2.16347	0.021516
s__Paramuribaculum_intestinale	0.707734	1.13154	0.291389	0.029073
s__Faecalitalea_unclassified	0.402427	0.057467	0.588346	1.09445
s__Roseburia_sp._831b	0.6631	0	0.78729	0.684456
s__Morganella_sp._C19(2011)	0.01172	1.91627	0.18953	0
s__Kineothrix_sp.	1.5527	0.019469	0.498783	0.041149
s__Parabacteroides_goldsteinii	0.594116	0.468045	0.114459	0.915936
s__Olsenella_unclassified	0.865099	0.300205	0.831401	0.08613
s__Fructilactobacillus_unclassified	0.290638	1.76216	0.009799	0
s__Enterobacter_sp._NDW1	0	2.02528	0	0
s__Lactobacillus_helveticus	0	1.97881	0.041424	0
s__Bacteroides_acidifaciens	0.658039	1.03176	0.321139	0.008455
s__Negativibacillus_unclassified	0.762753	0.338597	0.477498	0.401782
s__Bacteroides_rodentium	0.912128	0.395634	0.167723	0.481718
s__Clostridia_vadinBB60_group_unclassified	0.148584	1.77092	0.019125	0.012062
s__Brevibacillus_unclassified	0.021084	0.920224	1.00825	0
s__Klebsiella_sp._H11	0.960063	0	0.98905	0
s__Achromobacter_unclassified	0.173828	1.75792	0.009763	0
s__Raoultella_ornithinolytica	0.279924	0.120333	0.577563	0.948996
s__Xanthomonadaceae_unclassified	0.812767	0.532856	0.406369	0.167858
s__UCG-010_unclassified	1.89204	0.003542	0.003292	0.018517
s__Streptococcus_porcorum	1.36616	0.07042	0.252294	0.223119
s__uncultured_Lachnoclostridium_sp.	0.472652	0.807962	0.345233	0.225446
s__Lactobacillus_delbrueckii	1.77773	0.051898	0.018431	0
s__Mitsuokella_unclassified	0.875893	0	0.95981	0.009598
s__uncultured_Corynebacterium_sp.	0.504939	0.689604	0.16529	0.454234
s__Enterococcus_sp._JM20	0	1.74371	0	0.036087
s__Helicobacter_unclassified	0.536293	0.625852	0.499064	0.11768
s__Filifactor_sp._feline_oral_taxon_049	1.24603	0.005449	0.450412	0.062688
s__MM2_unclassified	0.858616	0.419558	0.355175	0.114589
s__Actinotignum_unclassified	0.109048	0	1.19389	0.429602
s__uncultured_Thalassospira_sp.	0.271379	0	0.006793	1.43435
s__Porphyromonas_sp._2024b	0.229824	0.043028	1.37366	0.054932
s__uncultured_Xanthobacter_sp.	0.121588	1.53616	0.014374	0
s__Prevotella_sp._DNF00985	0.159049	0.007478	1.18166	0.323403
s__Prevotella_sp._S4-8	0.683978	0	0.791428	0.18437
s__Prevotella_sp._HGBC37	0.304636	0.052896	0.453485	0.839712
s__Succiniclasticum_unclassified	0.54869	0.068974	0.985253	0.02951
s__Ruminococcus_gnavus	0.161686	0.032867	0.485591	0.944481
s__Rikenellaceae_RC9_gut_group_unclassified	0.874764	0.356662	0.191159	0.187175
s__Prevotella_melaninogenica	1.03311	0	0.244588	0.331845
s__CAG-352_unclassified	1.45612	0	0	0.152386
s__uncultured_Coprococcus_sp.	0.629816	0.003812	0.502758	0.463711
s__Pyramidobacter_piscolens	0.272416	0.025663	1.2594	0.02973
s__Turicibacter_unclassified	0.65314	0.062859	0.624292	0.235261
s__uncultured_Peptostreptococcus_sp.	1.23955	0.005566	0.289705	0.030305
s__Bacteroides_sp._S254	1.03961	0.210457	0.146577	0.163293
s__Acinetobacter_sp._MG-2011-22-CW	0.033038	1.48338	0.004882	0
s__uncultured_Trichococcus_sp.	0.510237	0.628224	0.302671	0.071075
s__Parabacteroides_sp._dnLKV8	0.298951	0.011665	0.874575	0.297212
s__Alistipes_finegoldii	0.392905	1.00879	0.006155	0.067853
s__Enterobacter_sp.	0.428143	0.730459	0.286663	0
s__uncultured_Anaerovorax_sp.	0.150593	0	1.28172	0.012307
s__Corynebacterium_sp._NML_97-0186	0.911733	0.003009	0.228612	0.285202
s__Citrobacter_koseri	0.394482	0.240551	0.603393	0.183165
s__uncultured_Facklamia_sp.	0.099239	0.020546	1.12579	0.169335
s__Dermabacter_unclassified	0.185601	0.100256	0.845	0.279357
s__Methylobacterium-Methylorubrum_unclassified	0.443786	0.538217	0.21088	0.215332
s__Clostridia_unclassified	0.964609	0	0.115512	0.298954
s__Raoultella_planticola	1.30333	0.02139	0.032544	0
s__Lactococcus_garvieae	0.288425	0.098698	0.207828	0.759274
s__Robinsoniella_unclassified	0.112243	1.01257	0.204251	0.022134
s__Acidaminococcus_sp._Marseille-P4266	0	0.003902	0.912116	0.426583
s__Prevotella_sp._Marseille-P4334	0.192256	0.011402	0.285017	0.833581
s__Streptococcus_australis	0.398013	0.174589	0.548818	0.119136
s__Lactococcus_lactis	0.131649	0.182132	0.626383	0.252119
s__Eubacterium_unclassified	0.175082	0.84972	0.12171	0.042416
s__uncultured_Morganella_sp.	0	0	1.18426	0
s__Fusobacteriotaceae_unclassified	1.09753	0.003437	0.080651	0
s__Streptococcus_sp._SB5	0.070567	0.595401	0.265983	0.242665
s__Bacteroides_sp._35AE31	0.820473	0.021706	0	0.32739
s__UC5-1-2E3_unclassified	0	0	0.999707	0.166182
s__Frisingicoccus_unclassified	0.636968	0.003442	0.223703	0.298998
s__Candidatus_Saccharimonas_unclassified	0.798946	0.21707	0.121661	0.003752
s__Microcystis_PCC-7914_unclassified	0	0.504777	0.557249	0.067677
s__Abiotrophia_defectiva	0	1.12282	0	0
s__Klebsiella_sp._RCB571	0.124344	0	0.586951	0.406414
s__Psychrobacter_sp.	0	0.630267	0.407844	0.078254
s__Prevotella_sp._MSX73	0	0.009106	1.09745	0
s__UCG-004_unclassified	0	1.10581	0	0
s__Micromonospora_chersina	0.377052	0.445719	0.195417	0.084658
s__Herbinix_unclassified	0.010132	0	1.03991	0.04586
s__Enterococcus_canis	0	1.06729	0	0
s__Actinomycetales_unclassified	0.029951	0.860757	0.169958	0
s__Ruminococcus_sp._Marseille-P3120	0.257162	0.009348	0.574777	0.216857
s__Brevundimonas_unclassified	0.137136	0.322816	0.469781	0.124337
s__Pediococcus_pentosaceus	0.004068	0.990254	0	0.039534
s__Enterococcus_diestrammenae	0.543738	0.240121	0.249136	0
s__Limnobacter_unclassified	0.046659	0.942988	0.028714	0
s__Enterobacter_sp._3-1t	0.040275	0.698453	0.274003	0
s__uncultured_Alistipes_sp.	0.316776	0.540479	0.06316	0.091177
s__Prevotella_sp._BV3C7	0.998028	0	0	0.013336
s__Komagataeibacter_unclassified	0.203367	0.777631	0.017761	0
s__Eubacterium]_fissicatena_group_unclassified	0.239621	0.067168	0.551566	0.135484
s__Anaerobiospirillum_unclassified	0	0	0.988682	0
s__uncultured_Lactobacillus_sp.	0.73241	0.077491	0.003727	0.172423
s__Lachnospiraceae_UCG-001_unclassified	0.816691	0	0.051826	0.110804
s__Eubacterium]_xylanophilum_group_unclassified	0.773024	0.123831	0.079686	0
s__Blautia_sp._canine_oral_taxon_143	0.11442	0.007896	0.656656	0.192303
s__Klebsiella_sp._yjk3	0.144465	0.285132	0.526117	0
s__Dielma_unclassified	0.247611	0.357376	0.350267	0
s__Olsenella_urininfantis	0.418456	0.142226	0.377152	0.014415
s__Kluyvera_georgiana	0.007623	0.079696	0.778776	0.080362
s__JG30-KF-AS9_unclassified	0.316122	0.345841	0.159743	0.110044
s__Bacteroides_sp._S425	0.577001	0.350703	0	0
s__Family_XIII_UCG-001_unclassified	0.756428	0.02305	0.095929	0.030713
s__Parabacteroides_sp._enrichment_culture	0.260658	0.228528	0.406231	0.007179
s__Aeromonas_hydrophila	0.236317	0.011203	0.00942	0.639549
s__Acidaminococcus_massiliensis	0.418814	0.081016	0.393277	0
s__Collinsella_stercoris	0.080334	0.008286	0.571538	0.232478
s__Dubosiella_unclassified	0.405118	0.410314	0.056475	0
s__Eubacterium]_tenue	0	0	0	0.86067
s__Pantoea_ananatis	0.445602	0.167684	0.174401	0.057801
s__Enterococcus_cecorum	0.776799	0.056921	0	0
s__Bacteroides_faecis	0.302449	0.3237	0.043479	0.137177
s__Collinsella_bouchesdurhonensis	0.166795	0.409218	0.214211	0
s__uncultured_Dialister_sp.	0.278646	0.091873	0.237702	0.180256
s__Pseudoalteromonas_sp.	0	0.426234	0.171701	0.180168
s__Pelagibacterium_unclassified	0	0.437562	0.270924	0.054266
s__Providencia_rettgeri	0.374688	0.135225	0.192129	0.057358
s__Muribaculum_intestinale	0.299206	0.436514	0.011679	0
s__Enterobacterales_unclassified	0	0.553635	0.010302	0.17708
s__uncultured_Proteus_sp.	0	0	0.251653	0.487291
s__Mucispirillum_unclassified	0.315069	0.153056	0.239689	0.029376
s__Clostridium]_clostridioforme	0.179438	0.195754	0.325391	0.032818
s__Alphaproteobacteria_unclassified	0.051873	0.601068	0.063589	0.009488
s__Atopobium_parvulum	0.34761	0.024096	0.354165	0
s__Acidaminococcus_timonensis	0	0	0.723064	0
s__Jonquetella_anthropi	0.423715	0.086956	0.196505	0.0147
s__Prevotellaceae_UCG-003_unclassified	0.54147	0.171069	0.008835	0
s__Coprobacter_fastidiosus	0.557474	0.010603	0.110703	0.025502
s__GCA-900066575_unclassified	0.608711	0.06181	0.02564	0.005772
s__Enterobacter_cloacae	0.241214	0.424068	0.032975	0
s__Candidatus_Stoquefichus_unclassified	0.015619	0	0.554987	0.125459
s__Holdemania_unclassified	0.260521	0.158607	0.117204	0.155693
s__Proteus_penneri	0.133768	0	0.553277	0
s__Lachnospiraceae_XPB1014_group_unclassified	0.264788	0.125261	0.282203	0.014314
s__Bacteroides_fluxus	0.666247	0	0.012713	0
s__Eikenella_unclassified	0.003483	0.475846	0.11054	0.086976
s__Citrobacter_sp._NCCP-668	0.037183	0	0.554231	0.084829
s__Pseudorhodobacter_unclassified	0	0.422118	0.125785	0.122306
s__Pseudoflavonifractor_unclassified	0	0	0.629807	0.029501
s__Asticcacaulis_sp._d19(2011)	0.093217	0.544611	0.008136	0
s__uncultured_Anaerosporobacter_sp.	0.04159	0	0.604192	0
s__Bacteroides_sp._NB-8	0.62058	0.00676	0.013886	0
s__Gibbsiella_unclassified	0.127603	0.272908	0.196765	0.040476
s__Citrobacter_sp._UIWRF0690	0	0.383468	0.23988	0
s__Lactobacillus_johnsonii	0.614268	0	0	0
s__Citrobacter_braakii	0.105723	0.36795	0.092031	0.045328
s__Phocea_unclassified	0.210047	0.185861	0.110864	0.1034
s__uncultured_Raoultella_sp.	0.525417	0.077655	0	0
s__Barnesiella_sp._EBA4-14	0	0	0.040502	0.559061
s__Clostridium]_asparagiforme	0	0	0.592679	0.006562
s__Proteus_sp._CSB25	0	0	0.587778	0
s__Clostridium]_bolteae	0.164809	0.072937	0.340989	0
s__Olsenella_sp._SIT9	0.04129	0.053145	0.448919	0.035244
s__Atopobiaceae_unclassified	0.128757	0.007291	0.328968	0.110426
s__Aquabacterium_unclassified	0.004053	0.07021	0.376105	0.119391
s__Blautia_sp.	0.374989	0	0.160658	0.0322
s__Clostridium_sp._Marseille-P7770	0.442533	0	0	0.123447
s__Bacteroides_intestinalis	0.292422	0.168316	0.011391	0.091177
s__Anaerostignum_unclassified	0.121747	0	0.246981	0.187091
s__Enterococcus_sp._326B3_12AGalle	0.029068	0.271412	0.251891	0
s__Morganella_sp._(in:_Bacteria)	0	0.4906	0.061495	0
s__Lachnospiraceae_FE2018_group_unclassified	0.210283	0	0.147108	0.191834
s__Morganella_unclassified	0	0	0.543107	0
s__Novosphingobium_unclassified	0.016212	0.4478	0.07647	0
s__Facklamia_sp._HGB0016b	0.024475	0	0.370183	0.144571
s__Corynebacterium_lowii	0	0	0.487653	0.049938
s__Clostridium_sp._MLG392	0.221351	0.0533	0.203209	0.052833
s__Blautia_sp._N6H1-15	0.485292	0	0	0.035699
s__Bacteroides_sp._S-18	0	0	0	0.517025
s__Lactobacillus_unclassified	0.192138	0.302317	0	0.021233
s__Enterococcus_hermanniensis	0	0.223315	0.28125	0
s__uncultured_Catonella_sp.	0.324078	0	0.047277	0.129221
s__Clostridium_sensu_stricto_2_unclassified	0.008088	0	0.295268	0.193808
s__Enterobacter_sp._4-9	0	0	0.440909	0.053767
s__Glycocaulis_unclassified	0	0.284103	0.16783	0.03815
s__Chryseobacterium_unclassified	0	0.182114	0.292043	0.009448
s__Collinsella_tanakaei	0.479435	0.003948	0	0
s__Coriobacteriaceae_UCG-002_unclassified	0.209897	0.075667	0.180843	0.007117
s__Mediterraneibacter_sp._KCTC_15684	0.324876	0.016419	0.091112	0.039223
s__Oribacterium_unclassified	0.093019	0.003442	0.372054	0
s__Enterobacter_sp._Nj-68	0.188155	0	0.135668	0.143579
s__Helcococcus_unclassified	0	0	0.273525	0.186698
s__Ampullimonas_unclassified	0.006079	0.214063	0.239921	0
s__Caulobacter_sp._NW-2013-Rh15	0.074226	0.258288	0.106663	0.019725
s__Scardovia_unclassified	0.073199	0.005609	0.372158	0.007201
s__uncultured_Methylobacillus_sp.	0.143606	0.159477	0.098281	0.056492
s__Enterobacter_ludwigii	0	0.401319	0.052954	0
s__Treponema_refringens	0.251583	0	0.059664	0.140132
s__Cedecea_neteri	0.073043	0.098545	0.224375	0.052645
s__Pseudomonas_unclassified	0	0.447358	0	0
s__Alistipes_sp._NML05A004	0.387066	0.013818	0.024405	0.021595
s__Citrobacter_sp._TSB4	0	0.116629	0.327592	0
s__Parabacteroides_gordonii	0.064363	0.379345	0	0
s__Bacteroides_sp._HGA0251	0.104565	0.320207	0.010968	0
s__Pseudocitrobacter_unclassified	0	0.114509	0.229904	0.089161
s__Rhizobium_sp._MR50	0.022291	0.408672	0	0
s__Streptococcus_gallolyticus	0.006316	0.02669	0.397038	0
s__uncultured_Lachnospira_sp.	0.281599	0.005009	0.059031	0.082795
s__Bacteroidaceae_unclassified	0.082621	0.334337	0.004129	0.007179
s__Dickeya_chrysanthemi	0	0	0.427124	0
s__uncultured_Peptoniphilus_sp.	0.097115	0.004437	0.230684	0.093727
s__Alistipes_putredinis	0.009259	0.342126	0	0.072932
s__Plesiomonas_unclassified	0	0	0.236205	0.185552
s__Enhydrobacter_unclassified	0.004053	0.050501	0.295806	0.069335
s__Prevotella_sp._S4-10	0.282867	0	0.13673	0
s__Porphyromonas_sp._2007b	0.035007	0.065921	0.158958	0.152522
s__Enterococcus_durans	0.089772	0.312875	0	0
s__Kluyvera_ascorbata	0	0	0.402644	0
s__Methyloversatilis_unclassified	0.06282	0.334028	0.005494	0
s__Selenomonas_unclassified	0.163121	0.020457	0.199364	0.017184
s__Metaprevotella_massiliensis	0.384192	0	0.00629	0.008237
s__Acinetobacter_junii	0	0.241401	0.141853	0.014272
s__Paraeggerthella_unclassified	0.116969	0.008938	0	0.271167
s__Enterorhabdus_unclassified	0.08611	0.186965	0.118632	0.005001
s__Rhizobiales_unclassified	0.018238	0.36683	0.01139	0
s__Lachnoclostridium_sp.	0.015581	0.013622	0.246964	0.118386
s__Ruminococcus_faecis	0.122443	0	0.187723	0.083769
s__Christensenellaceae_unclassified	0.274109	0.012589	0.055522	0.05093
s__Enterococcus_hirae	0	0.391518	0	0
s__Adlercreutzia_unclassified	0.223173	0.051607	0.042954	0.07361
s__Prevotella_sp._BV3P1	0.288977	0	0.042292	0.05827
s__Porphyromonas_sp._S8_86-12	0.263667	0	0.060086	0.063235
s__Pantoea_sp._Fek07	0.215866	0.073047	0.092456	0
s__Klebsiella_sp._FF2	0	0.379125	0	0
s__Streptococcus_lutetiensis	0.169791	0	0.109182	0.098147
s__Serratia_marcescens	0.150699	0.114358	0.078967	0.031316
s__Clostridium]_citroniae	0	0	0.374979	0
s__Schleiferilactobacillus_unclassified	0.009699	0.363038	0	0
s__Bacteroides_sp._HGA0132	0	0	0.371028	0
s__Saccharimonadales_unclassified	0.264903	0	0.008912	0.09443
s__Cloacibacterium_unclassified	0	0.21851	0.146862	0
s__uncultured_Arthrobacter_sp.	0.054051	0.288696	0	0
s__Eubacteriaceae_unclassified	0.299406	0	0.010692	0.031468
s__Citrobacter_sp._CK3	0.028564	0.010031	0.301108	0
s__Tissierellaceae_unclassified	0.191579	0	0.059334	0.086492
s__Bacteroides_galacturonicus	0.186944	0.00824	0	0.142213
s__Prevotella_disiens	0.10208	0	0.23397	0
s__Erysipelotrichaceae_unclassified	0.095726	0.055429	0.145596	0.039044
s__Eubacterium]_oxidoreducens_group_unclassified	0.245167	0.003434	0.027931	0.056344
s__Cedecea_sp.	0.154077	0.076343	0.100763	0
s__Liquorilactobacillus_unclassified	0.053523	0.267281	0.009867	0
s__Enterobacter_hormaechei	0	0.330517	0	0
s__Parasutterella_secunda	0	0.326095	0	0
s__Bacteroides_vulgatus	0	0	0	0.322328
s__Streptococcus_sp._GDLAMI-SD2	0	0	0.280434	0.039791
s__Coriobacteriales_Incertae_Sedis_unclassified	0.215842	0.063732	0.032875	0.007214
s__Merdimonas_faecis	0.109803	0.043261	0.029366	0.13531
s__RF39_unclassified	0.3044	0.003189	0	0.00875
s__Streptococcaceae_unclassified	0.104925	0.015967	0.017625	0.177368
s__Lagierella_massiliensis	0.16297	0	0.067402	0.084203
s__uncultured_Fastidiosipila_sp.	0.108862	0.030632	0.095001	0.075742
s__Fructobacillus_unclassified	0.003528	0.293039	0.010778	0
s__Citrobacter_sp.	0.066416	0	0.155423	0.080311
s__Methylotenera_unclassified	0.181186	0.07282	0.045162	0
s__Alloprevotella_tannerae	0.122466	0.014134	0.162421	0
s__Peptostreptococcaceae_unclassified	0.155292	0.043537	0.071279	0.024849
s__Globicatella_sp._canine_oral_taxon_218	0	0	0.263818	0.030368
s__Adlercreutzia_equolifaciens	0.196479	0.079019	0.018636	0
s__Parabacteroides_sp.	0.275406	0.014576	0	0
s__uncultured_Cloacibacillus_sp.	0.199657	0.014835	0.012966	0.060243
s__Bacteroides_sp._2011_Ileo_VSA_D6	0.286259	0	0	0
s__Novimethylophilus_kurashikiensis	0.119675	0.115847	0.015318	0.031828
s__Prevotella_nigrescens	0.281803	0	0	0
s__Cryptobacterium_unclassified	0.009112	0.013522	0.258208	0
s__Duncaniella_muris	0.095325	0.18535	0	0
s__Citrobacter_sp._E131	0.098033	0	0.165684	0.013221
s__Enterobacter_asburiae	0	0.274078	0	0
s__Desulfovibrio_sp._ABHU1SB	0.113304	0.032182	0.127826	0
s__Lachnoclostridium_pacaense	0.212994	0	0	0.060237
s__uncultured_Phascolarctobacterium_sp.	0.098489	0.135583	0.03465	0
s__Prevotella_sp._HGBC13	0.180303	0	0.088244	0
s__Hungatella_hathewayi	0.098586	0.097249	0.038393	0.034081
s__Thermoanaerobacterales_unclassified	0.165605	0	0.030577	0.070974
s__uncultured_Oscillibacter_sp.	0.204554	0	0.01064	0.045264
s__Bacteroides_sp._DJF_B097	0.259053	0	0	0
s__Arthrobacter_sp._NW-2013-Rh11	0.087452	0.080092	0.066887	0.024273
s__Clostridium]_fimetarium	0.25789	0	0	0
s__Enterococcus_sp.	0	0.235927	0.019929	0
s__Anaerotignum_sp.	0.071055	0.142665	0.028267	0.010601
s__Ochrobactrum_tritici	0	0.251961	0	0
s__Allobaculum_unclassified	0.003825	0.007853	0.239081	0
s__Bacillus_sp._KC5(2011)	0	0.250473	0	0
s__Kineothrix_alysoides	0.090225	0.007954	0.139513	0.01016
s__Enterobacter_sp._LRC22	0.245071	0	0	0
s__uncultured_Granulicatella_sp.	0	0.037777	0.013155	0.191708
s__Clostridiaceae_unclassified	0.105721	0.013818	0.032441	0.089517
s__Paraprevotella_xylaniphila	0.016262	0.005332	0	0.217418
s__Alistipes_ihumii	0.107867	0.046684	0.01139	0.071982
s__Bacteroides_sp._W20	0.144885	0	0	0.091177
s__Bacillus_selenatarsenatis	0.027298	0.082118	0.124349	0
s__Enterococcus_sp._KG7c	0.084275	0	0.147498	0
s__Haliangium_unclassified	0.075624	0.080811	0.044678	0.029907
s__Bacteroides_nordii	0.229689	0	0	0
s__Bacilli_unclassified	0.020503	0.178254	0.018543	0.008455
s__Oscillospira_unclassified	0.107743	0.020445	0.064525	0.028968
s__Cellulosilyticum_unclassified	0	0	0.21819	0
s__Xanthobacter_sp._Bg42	0.014185	0.203218	0	0
s__Prevotellaceae_Ga6A1_group_unclassified	0.084237	0.097986	0.031768	0.003327
s__Brevundimonas_sp._mixed_culture_JK-Clone-05	0.014185	0.202461	0	0
s__Porphyromonas_sp._sp2-iso-ab16x2	0.019601	0	0.005581	0.191447
s__Alistipes_senegalensis	0.177103	0.023326	0.01394	0
s__Eubacterium]_brachy_group_unclassified	0.13619	0.013468	0.034135	0.030231
s__Bacteroides_sp._HGA0259	0.186956	0	0	0.025743
s__Faecalicoccus_unclassified	0.006847	0	0.205789	0
s__Arthrobacter_oryzae	0.062264	0.070832	0.063253	0.014344
s__Alistipes_inops	0.187183	0	0.02174	0
s__Streptococcus_danieliae	0.010017	0.023288	0.035872	0.133539
s__Prevotella_phocaeensis	0	0	0.16385	0.037954
s__Lactonifactor_sp._Marseille-P3743	0.014062	0.00953	0.173193	0.004781
s__Agromyces_unclassified	0.070627	0.102613	0.024807	0.003294
s__Collinsella_vaginalis	0.187687	0	0.006106	0.005964
s__Bacteroides_faecichinchillae	0.085125	0.061658	0.05215	0
s__Bryobacter_unclassified	0.069081	0.065294	0.045958	0.017509
s__Acetatifactor_sp.	0.045884	0.099852	0.051416	0
s__Salinarimonas_unclassified	0	0.119693	0.069023	0.006895
s__Actinobacillus_unclassified	0.132544	0	0.060951	0
s__Lactobacillus_kitasatonis	0.097619	0.09497	0	0
s__Pseudomonas_sp._CNE_19	0	0.113223	0.060643	0.01646
s__Neobitarella_massiliensis	0.058442	0.046498	0.026398	0.0583
s__Proteobacteria_unclassified	0	0.012909	0.163907	0.011587
s__Lachnospiraceae_FCS020_group_unclassified	0.172194	0.011628	0.003504	0
s__Delftia_unclassified	0.016212	0.161697	0.008217	0
s__Gemmatimonas_unclassified	0.057983	0.079152	0.040595	0.007696
s__uncultured_Phenylobacterium_sp.	0	0.00313	0.09182	0.090336
s__Hafnia-Obesumbacterium_unclassified	0.12381	0.010928	0	0.049106
s__Providencia_sp._AAI-1	0	0.05014	0.123159	0.010296
s__Enterococcus_malodoratus	0	0.155048	0.024724	0
s__Acidaminococcus_intestini	0	0	0	0.179377
s__Prevotella_sp._S7-1-8	0.177652	0	0	0
s__Enterococcus_thailandicus	0.175879	0	0	0
s__Alistipes_sp._cv1	0.162249	0.007481	0.005726	0
s__Pseudomonas_sp._S19	0	0.071831	0.068157	0.035457
s__Eisenbergiella_sp.	0.06024	0.006158	0.104484	0.004375
s__Merdibacter_unclassified	0.114706	0.014957	0.044469	0
s__uncultured_Barnesiella_sp.	0.145323	0.02838	0	0
s__uncultured_Hespellia_sp.	0.121327	0.01854	0	0.032919
s__Secundilactobacillus_unclassified	0	0.172411	0	0
s__uncultured_Megasphaera_sp.	0.010184	0.12724	0.010483	0.023721
s__Prevotella_sp._Marseille-P4119	0.1705	0	0	0
s__Enterobacter_sp._ESBL101B6_VA_12EESBL	0	0	0.169248	0
s__Lactobacillus_intestinalis	0.075636	0.091507	0	0
s__Filifactor_sp._canine_oral_taxon_064	0.08237	0	0.057808	0.02677
s__Enterococcus_lactis	0	0.165449	0	0
s__Peptococcaceae_unclassified	0.035267	0.06045	0.037527	0.030333
s__Amycolatopsis_unclassified	0.078964	0.037772	0.025205	0.020081
s__Trueperella_unclassified	0	0	0.102365	0.058346
s__UCG-009_unclassified	0.101186	0.010492	0.018948	0.028804
s__Cronobacter_sakazakii	0.124559	0.014401	0.020468	0
s__Corynebacterium_sp._61720	0	0.159382	0	0
s__Prevotella_oris	0	0	0.158973	0
s__Megasphaera_sp._Marseille-P4857	0.013642	0.089953	0.032007	0.02257
s__Olsenella_scatoligenes	0.147075	0.011001	0	0
s__Shewanella_unclassified	0.018212	0.134365	0.003629	0
s__Bacteroides_coprocola	0.103393	0	0.028904	0.023823
s__Pseudomonas_umsongensis	0	0.155292	0	0
s__Corynebacterium_sp._3477CO2	0.063204	0	0	0.090933
s__Paludicola_unclassified	0.138264	0	0.015003	0
s__Klebsiella_sp._LHLR2	0	0.151859	0	0
s__Tyzzerella_sp.	0.045556	0.048491	0.052778	0.004744
s__uncultured_Acidaminococcus_sp.	0	0	0.15142	0
s__Caproiciproducens_unclassified	0.105745	0.016764	0	0.028804
s__Curvibacter_sp._SG36	0	0	0.151296	0
s__Robinsoniella_sp.	0.038156	0.063429	0.049357	0
s__Lachnospiraceae_UCG-006_unclassified	0.010984	0.109597	0.027941	0
s__Bacteroides_sp._WH305	0	0.148322	0	0
s__uncultured_Pseudoflavonifractor_sp.	0.120272	0	0.012741	0.015086
s__Dickeya_zeae	0.017461	0	0.129801	0
s__Bosea_unclassified	0	0.147197	0	0
s__uncultured_Anaerostipes_sp.	0.047107	0	0.011344	0.087454
s__Anaerosporobacter_unclassified	0.018949	0.052607	0.058979	0.015109
s__Lautropia_unclassified	0.017604	0.107071	0.007635	0.013125
s__Bacteroides_sp._Smarlab_3301643	0.114736	0.030627	0	0
s__Flavonifractor_plautii	0	0.00987	0.072677	0.061027
s__Brevibacterium_unclassified	0.101456	0	0.013911	0.027013
s__uncultured_Oxobacter_sp.	0.042266	0	0.086258	0.013365
s__Hydrogenophaga_unclassified	0	0.103149	0.019642	0.016914
s__Collinsella_aerofaciens	0.040395	0	0	0.098879
s__Lachnospiraceae_NC2004_group_unclassified	0.090087	0	0.034637	0.014427
s__Salinibacterium_sp._E14	0	0.063261	0.069507	0.005772
s__Ruminococcus_sp._2P-7	0.138497	0	0	0
s__Pseudoramibacter_unclassified	0.008814	0	0.112163	0.016909
s__Acinetobacter_sp.	0.005989	0.010954	0.081107	0.039795
s__Methylophilus_unclassified	0.02464	0.064099	0.020279	0.027769
s__Pseudolabrys_unclassified	0.003698	0.006846	0.100305	0.025633
s__Blautia_caecimuris	0.041614	0.050211	0.011193	0.032129
s__Mitochondria_unclassified	0.005263	0.029328	0.041433	0.059065
s__Bittarella_massiliensis	0.021845	0.009412	0.036318	0.067448
s__Hyphomonas_unclassified	0	0.067798	0.059898	0.007172
s__P5D1-392_unclassified	0.134092	0	0	0
s__Streptococcus_sinensis	0.13213	0	0	0
s__Abiotrophia_unclassified	0	0.131929	0	0
s__Citrobacter_sp._SG	0	0	0.131532	0
s__Pediococcus_claussenii	0	0.13087	0	0
s__Lactobacillaceae_unclassified	0.12764	0.0032	0	0
s__Intestinibacillus_sp._Marseille-P6563	0.05484	0.051555	0.024227	0
s__Enterobacter_sp._TETH-BK-1	0	0.130479	0	0
s__Exiguobacterium_unclassified	0.073385	0.056632	0	0
s__uncultured_Dorea_sp.	0.083822	0	0	0.043489
s__Klebsiella_sp._L353	0	0	0.126253	0
s__Enterobacter]_lignolyticus	0.126249	0	0	0
s__Dialister_propionicifaciens	0.119961	0	0	0.006096
s__Bacteroides_sp._EBA5-17	0.059707	0	0.066253	0
s__Streptomyces_unclassified	0.034105	0.013822	0.050678	0.02676
s__Alistipes_sp._Marseille-P2431	0.105807	0	0.011345	0.007952
s__Salmonella_enterica	0	0.013342	0.111499	0
s__Clostridium_sp._Culture-1	0.018348	0.056287	0.04796	0
s__p-251-o5_unclassified	0.062848	0.055289	0.004168	0
s__Prevotella_lascolaii	0.1213	0	0	0
s__Sphingopyxis_macrogoltabida	0.010132	0.106873	0.003254	0
s__Marvinbryantia_unclassified	0.104829	0	0.014287	0
s__Acidicaldus_unclassified	0.026604	0.072286	0.020123	0
s__Bacteroides_sp._TP-5	0.040735	0.004366	0.020687	0.052883
s__Defluviitaleaceae_UCG-011_unclassified	0.047895	0.00824	0.003727	0.057608
s__Psychrobacter_sp._ECDN3_II	0	0.008584	0.091957	0.016056
s__Enterobacter_sp._UIWRF0271	0	0.116495	0	0
s__Streptococcus_saliviloxodontae	0.088856	0	0.026734	0
s__Latilactobacillus_unclassified	0.046955	0.022761	0.017953	0.027784
s__Blautia_sp._Marseille-P3387	0.100158	0	0	0.014846
s__Melissococcus_plutonius	0	0.11176	0	0
s__uncultured_Pantoea_sp.	0	0.111703	0	0
s__Acidobacteriotaceae_unclassified	0.03098	0.068765	0.011686	0
s__Clostridium]_lavalense	0.087718	0	0.022999	0
s__Jonquetella_sp._BV3C4	0.050323	0.040746	0.00991	0.009279
s__Rhodospirillales_unclassified	0.041998	0.003339	0.049389	0.014396
s__Dialister_micraerophilus	0.069739	0	0.014258	0.025005
s__Rickettsia_sp._A12.2638	0.057324	0.015909	0.030945	0.003881
s__Victivallis_unclassified	0.098078	0.004366	0.005435	0
s__Parabacteroides_timonensis	0.017102	0.089511	0	0
s__Desulfovibrio_sp._ABHU1SBfatS	0.05919	0	0.032218	0.01508
s__Streptococcus_sp._KG7a	0.103052	0	0	0
s__uncultured_Finegoldia_sp.	0.027367	0.007597	0.056039	0.01083
s__Bacteroides_sartorii	0.031942	0.014731	0.004108	0.050994
s__Olsenella_sp._1183	0.026561	0.013289	0.061629	0
s__Lachnospiraceae_AC2044_group_unclassified	0.090807	0	0.010652	0
s__Clostridium_sp._Culture-41	0	0.068479	0.032015	0
s__uncultured_Robinsoniella_sp.	0.035628	0.033668	0.031076	0
s__Corynebacterium_sp.	0.004534	0	0.095407	0
s__A2_unclassified	0.056956	0.029372	0.013609	0
s__Treponema_calligyrum	0.098858	0	0	0
s__Macrococcus_unclassified	0	0.011785	0.079062	0.007752
s__Pseudomonas_koreensis	0	0.098512	0	0
s__Pseudomonas_sp._R-43631	0	0.068591	0.029911	0
s__Pantoea_sp._RL-2006	0.097022	0	0	0
s__Centipeda_unclassified	0.063002	0	0.023735	0.010035
s__Peptoniphilus_sp._oral_taxon_375	0.017296	0	0.055303	0.024104
s__Caulobacter_sp._44	0	0.088494	0.008136	0
s__Anaerofilum_sp._Marseille-P3374	0.036531	0.016899	0.010296	0.03276
s__Bacteroides_sp._AR29	0	0.096255	0	0
s__Bacillus_sp._SO9.8	0	0.060088	0.033732	0
s__Luteitalea_unclassified	0.032682	0.030402	0.018172	0.012192
s__Phenylobacterium_sp._P-28	0.052107	0.023592	0.01734	0
s__Blautia_sp._AUH-JLD3	0.092997	0	0	0
s__Anaerosporobacter_mobilis	0.092981	0	0	0
s__Peptoniphilus_sp._gpac148	0.013592	0	0.079059	0
s__Rikenella_unclassified	0.021512	0.066475	0.003947	0
s__Atopobium_sp._S7MSR3	0	0	0.09107	0
s__Pediococcus_unclassified	0	0.073977	0.016134	0
s__Clostridium_sp._Clone-17	0.029108	0.03591	0.024261	0
s__DTU014_unclassified	0.088787	0	0	0
s__Levilactobacillus_unclassified	0	0.07616	0.005332	0.007286
s__Morganella_sp._BAB-5316	0	0	0.088693	0
s__GCA-900066755_unclassified	0.031894	0.032739	0.005435	0.018403
s__Corynebacterium_sp._NML_100378	0.063007	0.02386	0	0
s__Gordonibacter_unclassified	0.046087	0.019712	0.014697	0.006172
s__uncultured_Acetivibrio_sp.	0.072625	0	0.007544	0.006361
s__Bradyrhizobium_elkanii	0.05011	0.024647	0.011653	0
s__Ardenticatenaceae_unclassified	0.016844	0.06138	0.007698	0
s__Filifactor_sp._feline_oral_taxon_046	0.078288	0	0.007049	0
s__Pantoea_sp._33-4pA	0	0.084574	0	0
s__Rhizobiales_Incertae_Sedis_unclassified	0.057323	0.023105	0.004129	0
s__Oxalobacter_unclassified	0.058728	0.013098	0	0.012268
s__Quinella_unclassified	0.065636	0.003678	0.010542	0.003752
s__Kosakonia_sacchari	0.083095	0	0	0
s__Enterococcus_sp._NS15-dA1	0	0.082622	0	0
s__Lachnoanaerobaculum_unclassified	0.044176	0.01809	0.019484	0
s__uncultured_Butyricicoccus_sp.	0	0	0.081442	0
s__Rhodospirillaceae_unclassified	0	0.081159	0	0
s__Clostridium_sp._MT23	0	0	0.079975	0
s__Acinetobacter_sp._K6	0	0.031616	0.044062	0.004115
s__Betaproteobacteria_unclassified	0.013717	0.057657	0.008098	0
s__Tissierellia_unclassified	0.041885	0	0.018248	0.019198
s__Aeromonas_sp._VKM_B-2261	0.026833	0.03305	0.019419	0
s__TM7x_unclassified	0.019671	0	0.021385	0.038041
s__Pantoea_sp._Nj-40	0.078946	0	0	0
s__Acinetobacter_sp._H104	0	0.078476	0	0
s__Citrobacter_sp._SPs-1	0	0	0.078174	0
s__Parabacteroides_sp._S448	0.078149	0	0	0
s__Anaerovibrio_unclassified	0.003907	0	0.05604	0.018075
s__Acinetobacter_sp._4_JDE-2009	0	0.028273	0.049505	0
s__Pantoea_sp._CRLS0621	0	0.076805	0	0
s__Blautia_sp._YHC-4	0	0.037286	0	0.039269
s__Lactobacillus_amylovorus	0	0.055119	0.020925	0
s__Paraclostridium_unclassified	0	0.015672	0.060224	0
s__Corynebacterium_sp._jw37	0	0	0.07577	0
s__Aeromonas_unclassified	0.045739	0.018517	0.007129	0.004241
s__Murimonas_unclassified	0.039652	0.019741	0.015766	0
s__Faecalicatena_orotica	0	0	0.068697	0.006014
s__Asaccharospora_irregularis	0.003704	0	0.070958	0
s__Bacteroides_oleiciplenus	0.049587	0.019483	0.005287	0
s__Lachnoclostridium_sp._Marseille-P6806	0	0	0.073807	0
s__Acidaminococcaceae_unclassified	0	0	0.073453	0
s__Gaiellales_unclassified	0.014566	0.047259	0.0052	0.006096
s__Bacillus_licheniformis	0.035092	0.020037	0.007594	0.010296
s__Loigolactobacillus_unclassified	0	0.072916	0	0
s__Eremococcus_unclassified	0.023938	0.003739	0.045207	0
s__Caecibacterium_sporoformans	0.004043	0	0.067727	0
s__Ferrovibrionales_unclassified	0.008106	0.063449	0	0
s__Ralstonia_unclassified	0.047448	0.024024	0	0
s__Planctomycetales_unclassified	0.027796	0.024283	0.018722	0
s__Prevotella_sp._oral_taxon_G70	0	0	0.070762	0
s__Citrobacter_sp._BinzhouCLT	0	0	0.070533	0
s__Kluyvera_intermedia	0	0	0.070036	0
s__Chthonobacter_unclassified	0	0.065095	0.004882	0
s__uncultured_Bacillus_sp.	0	0.012801	0.036882	0.019763
s__Escherichia_sp._UIWRF0844	0	0	0.069422	0
s__uncultured_Anaerotruncus_sp.	0.069233	0	0	0
s__SC-I-84_unclassified	0.005473	0.034955	0.012387	0.015833
s__Blastomonas_unclassified	0	0.068384	0	0
s__Catenibacillus_unclassified	0.009259	0	0.040951	0.018003
s__Atopobium_minutum	0.068105	0	0	0
s__Wolbachia_endosymbiont_of_Ixodes_ricinus	0.021877	0.0254	0.010762	0.010063
s__Enterorhabdus_sp.	0.018195	0.040867	0.008649	0
s__Caldilineaceae_unclassified	0.02265	0.016	0.022989	0.005338
s__Coprococcus_sp.	0.062467	0.003432	0	0
s__Roseburia_hominis	0	0	0	0.065728
s__Klebsiella_sp._GRB36	0	0.065618	0	0
s__uncultured_Pelomonas_sp.	0.020225	0.028628	0.004565	0.011448
s__Ruminococcus_sp.	0.041477	0.005163	0	0.017893
s__Clostridium_sp._Marseille-P8228	0.031942	0	0	0.032512
s__Isosphaeraceae_unclassified	0.023479	0.014877	0.025985	0
s__Ruthenibacterium_lactatiformans	0	0	0.022409	0.041921
s__Streptococcus_sp._11aMclG2	0.06382	0	0	0
s__Tumebacillus_unclassified	0.0121	0.0306	0.013999	0.006693
s__Stomatobaculum_unclassified	0.011966	0.019481	0.023094	0.00875
s__uncultured_Trabulsiella_sp.	0.063124	0	0	0
s__Clostridium_phoceensis	0	0	0.043481	0.019144
s__Massilibacillus_massiliensis	0	0	0	0.06238
s__Klebsiella_sp._ZBC3	0	0.061267	0	0
s__Hyphomicrobium_unclassified	0.022771	0.019332	0.012388	0.005772
s__Clostridium_sp.	0.014244	0.040455	0.005435	0
s__Myxococcales_unclassified	0.019516	0.02883	0.006159	0.004086
s__Defluviitaleaceae_unclassified	0.052294	0.005922	0	0
s__Mizugakiibacter_unclassified	0.017518	0.029821	0.006934	0.003571
s__Eggerthellaceae_unclassified	0.057626	0	0	0
s__Pantoea_sp._Iso10-19	0	0.057378	0	0
s__Enterobacter_sp._IPC1-8	0	0	0.056986	0
s__Clostridium]_saccharolyticum	0	0	0.056888	0
s__uncultured_Paracoccus_sp.	0	0.029975	0.022159	0.004744
s__Atopobium_sp._S3PFAA1-4	0.025361	0	0.031449	0
s__Bacteroides_cellulosilyticus	0	0.048127	0	0.008104
s__Saccharimonadaceae_unclassified	0.012127	0.009348	0.012525	0.021914
s__Hyphomicrobiaceae_unclassified	0	0	0.027778	0.0281
s__Lactobacillus_jensenii	0.038973	0.016585	0	0
s__Enterobacter_sp._WZH-F5	0	0	0.055556	0
s__Ruminococcus_sp._YE281	0	0	0	0.05538
s__Enterococcus_rivorum	0	0.055362	0	0
s__Lactobacillus_frumenti	0	0.055274	0	0
s__Ruminococcus_sp._RLB2	0.055168	0	0	0
s__Bradyrhizobium_japonicum	0	0.05514	0	0
s__Devosia_insulae	0.006079	0.048655	0	0
s__Staphylococcaceae_unclassified	0.004145	0.018874	0.031715	0
s__Lachnospiraceae_UCG-009_unclassified	0	0.054235	0	0
s__Streptococcus_suis	0.050082	0.003739	0	0
s__Porphyromonas_endodontalis	0.046781	0.00676	0	0
s__Atopobium_rimae	0	0.046584	0	0.006807
s__Porphyromonadaceae_unclassified	0.049235	0.00374	0	0
s__Gemmata_unclassified	0.010023	0.010346	0.018587	0.013926
s__Clostridium]_indolis	0	0	0.049777	0.003029
s__Bacteroides_koreensis	0	0.052503	0	0
s__Streptococcus_sobrinus	0.011474	0	0.040733	0
s__Clostridium_sp._TB3	0	0	0	0.051682
s__Urinacoccus_massiliensis	0.033984	0	0.017622	0
s__Bacteroides_sp._B2	0	0.051462	0	0
s__Prevotella_nanceiensis	0.051202	0	0	0
s__uncultured_Treponema_sp.	0.046369	0	0.004565	0
s__Streptococcus_sp._oral_clone_ASCC01	0.021889	0	0	0.028805
s__Methylovirgula_sp.	0.019206	0.021074	0.010409	0
s__Corynebacterium_sp._IrT-R5M2-141	0	0.050239	0	0
s__Ramlibacter_unclassified	0.012859	0.003559	0.033808	0
s__Microbacterium_unclassified	0	0.050091	0	0
s__Streptococcus_agalactiae	0.050082	0	0	0
s__Burkholderiales_unclassified	0.015851	0.011559	0.022261	0
s__Pantoea_sp._26-15pA	0	0.049578	0	0
s__Pseudomonas_oryzihabitans	0	0.019464	0.030034	0
s__Pluralibacter_gergoviae	0	0	0.049269	0
s__Ruminococcus_sp._Marseille-P328	0	0	0.044748	0.004375
s__Harryflintia_unclassified	0.015061	0.030281	0	0.003559
s__Prevotella_amnii	0.048772	0	0	0
s__Pseudomonas_aeruginosa	0.031043	0.017501	0	0
s__Xanthobacter_unclassified	0	0	0.048394	0
s__Enterobacter_sp._IK-2016	0.048272	0	0	0
s__Psychrobacter_sanguinis	0	0	0.048041	0
s__Lactobacillus_fermentum	0.047569	0	0	0
s__Atopobium_vaginae	0.041041	0	0.00629	0
s__Gemmatimonadaceae_unclassified	0.004066	0.015184	0.024393	0.003559
s__uncultured_Haemophilus_sp.	0.017461	0.013944	0.015781	0
s__Ileibacterium_unclassified	0.021505	0.01499	0.01058	0
s__Enterococcus_sp._GS-5	0	0.046785	0	0
s__Escherichia_sp._CPD32	0.046773	0	0	0
s__DTU089_unclassified	0.019679	0.007705	0.015322	0.003976
s__Anaerococcus_sp._Marseille-P3625	0.011313	0	0.035021	0
s__Furfurilactobacillus_unclassified	0	0.037926	0.008067	0
s__Barnesiellaceae_unclassified	0	0	0.04586	0
s__Ruminococcus_sp._14531	0.02772	0	0.018085	0
s__Prevotellaceae_NK3B31_group_unclassified	0.009662	0.018308	0.010081	0.007117
s__Elstera_unclassified	0	0.045082	0	0
s__Lactobacillus_paracasei	0	0.044872	0	0
s__Bacteroides_sp._S427	0	0	0.044819	0
s__Clostridium]_hylemonae	0.009729	0	0.034878	0
s__Lysobacter_unclassified	0	0.044505	0	0
s__Lactobacillus_saniviri	0	0.044273	0	0
s__Desulfotomaculum]_guttoideum	0	0	0.04423	0
s__Acidipila-Silvibacterium_unclassified	0	0.033963	0.006181	0.004044
s__CAG-873_unclassified	0	0	0.024415	0.019528
s__Legionella_clemsonensis	0	0.043751	0	0
s__Streptococcus_sp._I-G2	0.043708	0	0	0
s__Faecalicatena_fissicatena	0.039805	0	0.003527	0
s__Rarimicrobium_hominis	0.037028	0	0.006162	0
s__Brevinema_unclassified	0	0.00346	0.039689	0
s__Planctomycetia_unclassified	0.008074	0.025321	0.009633	0
s__Lactobacillus_brantae	0	0.043002	0	0
s__Enterobacter_sp._UIWRF1232	0	0.042887	0	0
s__Bacteroides_heparinolyticus	0.02856	0	0.014219	0
s__Clostridium_sp._BMD1	0	0	0.042666	0
s__Faecalibaculum_unclassified	0.030799	0.011545	0	0
s__uncultured_Faecalibacterium_sp.	0.037929	0	0	0.004115
s__Eisenbergiella_massiliensis	0.017484	0	0.024395	0
s__uncultured_Novosphingobium_sp.	0	0.002783	0.039053	0
s__Clostridium_sp._A9	0.019246	0	0.022568	0
s__uncultured_Serratia_sp.	0.041716	0	0	0
s__Oscillospirales_unclassified	0.014152	0.007808	0.00717	0.012307
s__Bacillus_sp._GN-15	0.041435	0	0	0
s__Facklamia_hominis	0	0	0.0412	0
s__Propionibacterium_sp._S9_B-13	0.017521	0.013099	0.007109	0.003163
s__JG30-KF-CM45_unclassified	0.010067	0.010723	0.01599	0.00401
s__Clostridium_sp._enrichment_culture_clone_HT8	0	0	0	0.040582
s__Brevundimonas_sp._NA61	0	0.040496	0	0
s__Candidatus_Soleaferrea_unclassified	0.014693	0.004239	0.02074	0
s__Clostridium]_methylpentosum_group_unclassified	0.015567	0.007481	0.006473	0.010024
s__uncultured_Synergistes_sp.	0	0	0.033365	0.006178
s__Acidaminococcus_sp._BV3L6	0.039524	0	0	0
s__Salmonella_sp._WZH-F10	0.039222	0	0	0
s__Paludibacteraceae_unclassified	0.022944	0	0	0.016256
s__uncultured_Lactococcus_sp.	0	0.005431	0	0.03327
s__Lactobacillus_reuteri	0	0.038027	0	0
s__KD4-96_unclassified	0.016067	0.01034	0	0.011182
s__Kocuria_unclassified	0.011978	0	0.025296	0
s__Clostridium_sp._enrichment_culture	0	0	0	0.0372
s__Bacillus_sp._KP053r	0.0372	0	0	0
s__Corynebacterium_minutissimum	0.036754	0	0	0
s__Eubacterium]_eligens	0.003907	0	0	0.032811
s__Collinsella_phocaeensis	0.027189	0	0.009182	0
s__Aliihoeflea_unclassified	0	0.009114	0.009058	0.018151
s__Curtobacterium_flaccumfaciens	0	0	0.036073	0
s__Mycobacterium_unclassified	0.008529	0.023505	0	0.003848
s__Bacteroides_sp._1AL	0	0	0.035646	0
s__Peptostreptococcus_sp._E3_32	0	0	0	0.035639
s__Gemmataceae_unclassified	0.005397	0.012696	0.012506	0.004781
s__Urinacoccus_sp._Marseille-P3926	0.003883	0	0.03126	0
s__Adlercreutzia_sp._Marseille-P7992	0.035122	0	0	0
s__Actinomyces_hongkongensis	0.035116	0	0	0
s__Prevotella_baroniae	0	0	0.034474	0
s__Facklamia_languida	0.018225	0	0.01587	0
s__Olsenella_sp._SN21	0.016071	0	0.01228	0.005627
s__Rodentibacter_unclassified	0	0	0.018298	0.01563
s__Lactobacillus_taiwanensis	0.033904	0	0	0
s__Absconditabacteriales_(SR1)_unclassified	0.033717	0	0	0
s__Psychroglaciecola_unclassified	0	0.0187	0.014393	0
s__Moellerella_wisconsensis	0	0	0.033033	0
s__Ellin6067_unclassified	0	0.006867	0.020504	0.005338
s__Chlamydia_unclassified	0	0.0327	0	0
s__Atopobium_sp._CCUG_46246	0	0	0.032365	0
s__Coriobacteriales_unclassified	0.025068	0	0.0072	0
s__Eubacterium_sp._26-13	0.031828	0	0	0
s__Bacillus_sp._(in:_Bacteria)	0	0.03168	0	0
s__Clostridium_sp._AUH-JLC140	0	0	0.031602	0
s__Prevotella_bergensis	0.031227	0	0	0
s__Acinetobacter_johnsonii	0	0	0.021649	0.009563
s__Methylibium_unclassified	0.009288	0.00618	0	0.015672
s__Blautia_producta	0.022798	0	0.008332	0
s__Psychrobacter_sp._P014	0	0.017877	0	0.01299
s__Micrococcus_unclassified	0	0.027222	0.003327	0
s__Blautia_sp._Marseille-P3313	0.012432	0	0	0.018089
s__Raoultella_sp._JW2	0.029706	0	0	0
s__Lachnospiraceae_UCG-008_unclassified	0.010856	0	0.005726	0.012991
s__Raoultella_sp._87A.5	0	0	0.028937	0
s__F0332_unclassified	0.015117	0.003143	0.010632	0
s__Streptococcus_gordonii	0	0	0.028723	0
s__Comamonadaceae_unclassified	0	0.011874	0.01661	0
s__Propionimicrobium_unclassified	0.028235	0	0	0
s__Peptoniphilus_sp._2002-38328	0	0	0.027904	0
s__uncultured_Parvimonas_sp.	0.016042	0	0.003524	0.008335
s__Pantoea_sp._B2011	0.027862	0	0	0
s__Capnocytophaga_unclassified	0.023483	0.004379	0	0
s__Prevotella_colorans	0.027791	0	0	0
s__Coprobacter_secundus	0.014553	0.013163	0	0
s__Bacteroides_sp._KA00251	0.014361	0	0	0.013336
s__Blautia_marasmi	0	0.027459	0	0
s__Fournierella_massiliensis	0.021249	0	0.006181	0
s__Lactonifactor_unclassified	0.006587	0.009351	0.01139	0
s__Atopobium_sp._MVA9	0.027189	0	0	0
s__Chujaibacter_unclassified	0	0.015515	0.011362	0
s__Pannonibacter_unclassified	0	0.026808	0	0
s__Phycicoccus_sp._GT-36	0.013687	0.013099	0	0
s__Massilia_unclassified	0	0.026715	0	0
s__Catabacter_unclassified	0.014113	0.012264	0	0
s__Blautia_faecis	0	0	0.004477	0.021874
s__Corynebacterium_sp._718260/2011	0	0	0.026343	0
s__Facklamia_sp._HFH0027	0	0	0.026343	0
s__Phreatobacter_unclassified	0	0.018367	0.004129	0.003752
s__Mordavella_sp._28-15	0	0.026197	0	0
s__Candidatus_Arthromitus_unclassified	0.00991	0.01275	0.003524	0
s__Geodermatophilaceae_unclassified	0	0.023133	0.003003	0
s__Peptoniphilaceae_unclassified	0.003825	0	0.022135	0
s__Streptomyces_griseorubens	0.01277	0.013098	0	0
s__Clostridium_sp._enrichment_culture_clone_NHT38	0	0	0	0.025841
s__Clostridium]_xylanolyticum	0	0	0.025723	0
s__Atopobium_sp._Marseille-P4126	0.025608	0	0	0
s__Flavisolibacter_unclassified	0.010104	0.012189	0.003241	0
s__Acidothermus_unclassified	0.007649	0	0.017629	0
s__Parabacteroides_faecis	0.025242	0	0	0
s__uncultured_Acinetobacter_sp.	0	0	0.025098	0
s__Parabacteroides_merdae	0	0.024863	0	0
s__uncultured_Methylophilus_sp.	0	0.012629	0	0.012133
s__Pseudomonas_sp._TB23	0	0.024609	0	0
s__Sanguibacteroides_unclassified	0.024544	0	0	0
s__Aerococcus_christensenii	0.024509	0	0	0
s__Deinococcus_unclassified	0	0.020877	0.003565	0
s__Methylocystaceae_unclassified	0	0.014434	0.005984	0.003848
s__Bacteroides_sp._4072	0.024058	0	0	0
s__Enterobacter_sp._18A	0	0	0	0.02393
s__uncultured_Mobiluncus_sp.	0.02037	0.003554	0	0
s__Frateuria_sp.	0	0	0.023918	0
s__mle1-27_unclassified	0	0.00916	0.008955	0.005772
s__1-20_unclassified	0	0.015572	0.008217	0
s__Bradyrhizobium_unclassified	0	0.018825	0.004882	0
s__Mesorhizobium_sp._PE3_KH6	0.009704	0.005547	0.008258	0
s__Lactobacillus_gasseri	0.023446	0	0	0
s__Mailhella_unclassified	0	0.023125	0	0
s__Pseudomonas_fluorescens	0	0.003105	0.01333	0.006361
s__Noviherbaspirillum_unclassified	0.019815	0.002953	0	0
s__Faecalitalea_sp._Marseille-P3755	0	0.018932	0.003623	0
s__Bacillus_firmus	0	0.022458	0	0
s__Gemmatimonadota_unclassified	0	0.00307	0.015267	0.00401
s__Pirellula_unclassified	0.008232	0.00927	0	0.004781
s__IMCC26256_unclassified	0.003231	0	0.005332	0.013677
s__Mycoplasmataceae_unclassified	0	0.003478	0.018496	0
s__Cutibacterium_unclassified	0	0.013358	0.008609	0
s__Enterococcus_sp._MNC7	0	0.021895	0	0
s__Bacteroides_caecimuris	0.00582	0.015909	0	0
s__Vicinamibacterales_unclassified	0.009054	0.00729	0.005308	0
s__Bacteroides_bouchesdurhonensis	0.015366	0	0.006217	0
s__Bulleidia_unclassified	0.02146	0	0	0
s__Streptococcus_parauberis	0	0.004073	0.017372	0
s__Erysipelatoclostridiaceae_unclassified	0	0.017772	0.003656	0
s__Methylocella_unclassified	0.007759	0.013559	0	0
s__Sporobacterium_sp._WAL_1855D	0.021116	0	0	0
s__Enterobacter_sp._NFM11	0	0	0.021069	0
s__Muribaculum_unclassified	0	0.020693	0	0
s__Blautia_sp._Marseille-P3087	0	0	0.020491	0
s__Pirellulaceae_unclassified	0	0.005987	0.014469	0
s__Fusicatenibacter_saccharivorans	0.005989	0	0	0.014402
s__Pantoea_sp._EMA-35	0	0	0.02038	0
s__Sphingobacterium_unclassified	0	0.020291	0	0
s__Peptostreptococcus_anaerobius	0.0119	0	0.008386	0
s__Blautia_sp._Marseille-P3201T	0.020269	0	0	0
s__Peptoniphilus_obesi	0.004324	0	0	0.015904
s__uncultured_Pseudobutyrivibrio_sp.	0.020206	0	0	0
s__Sphingomonas_sp._L534	0	0.020036	0	0
s__Bacteroides_sp._35BE34	0.019964	0	0	0
s__Enterobacter_sp._SG44	0.019962	0	0	0
s__Peptoniphilus_urinimassiliensis	0.01977	0	0	0
s__Faecalicatena_contorta	0.016029	0.003644	0	0
s__uncultured_Micromonospora_sp.	0	0	0	0.019642
s__uncultured_Mitsuokella_sp.	0.013329	0	0.00629	0
s__Fusobacterium_equinum	0.019509	0	0	0
s__Olsenella_sp.	0.019498	0	0	0
s__Alistipes_sp._CC-5826-wt-bac	0.019492	0	0	0
s__Lapidilactobacillus_unclassified	0.019298	0	0	0
s__Murdochiella_massiliensis	0.019158	0	0	0
s__Corynebacterium_urealyticum	0.016212	0.002925	0	0
s__Pantoea_sp._Sc1	0	0	0.019091	0
s__uncultured_Selenomonas_sp.	0	0	0.008631	0.010397
s__Peptoniphilus_pacaensis	0	0	0.010646	0.00823
s__p-2534-18B5_gut_group_unclassified	0.008435	0.002969	0.007441	0
s__Methylobacillus_unclassified	0.008422	0	0.010271	0
s__Acinetobacter_lwoffii	0	0.004807	0.013886	0
s__Mariniradius_unclassified	0	0.00676	0.011909	0
s__Bacillus_sp._dsH1	0.018653	0	0	0
s__Arthrobacter_unclassified	0	0.018595	0	0
s__Aggregatibacter_segnis	0	0	0.018465	0
s__Marmoricola_unclassified	0.010666	0	0.007698	0
s__Oryzihumus_unclassified	0.004565	0.010162	0.003623	0
s__Lactobacillus_antri	0.018321	0	0	0
s__Parabacteroides_sp._SN4	0.018295	0	0	0
s__Bacteroides_congonensis	0	0	0	0.018194
s__Neisseria_elongata	0.010527	0.007601	0	0
s__Clostridium_sp._enrichment_culture_clone_b-7	0	0	0	0.018089
s__Dialister_sp._S7MSR5	0	0	0	0.017849
s__Bacteroides_sp._enrichment_culture	0	0.01775	0	0
s__Clostridium_sp._BPY5	0	0	0.01774	0
s__Blautia_stercoris	0.017669	0	0	0
s__WD2101_soil_group_unclassified	0.003907	0	0.00647	0.007142
s__Klebsiella_sp._enrichment_culture_clone_NCT-1	0	0.017387	0	0
s__Arthrobacter_sp._Z63zhy	0	0	0.017355	0
s__67-14_unclassified	0	0	0.007676	0.009598
s__Alterileibacterium_massiliense	0.005819	0	0.011452	0
s__Atopobium_sp._enrichment_culture	0	0	0.017261	0
s__Oscillibacter_sp.	0	0.010007	0.007234	0
s__Kosakonia_cowanii	0.017211	0	0	0
s__Nocardioides_unclassified	0	0.003542	0.007526	0.006096
s__Lactobacillus_iatae	0.017107	0	0	0
s__Cloacibacillus_unclassified	0.013578	0	0.003504	0
s__Clostridiales_Family_IV._Incertae_Sedis_unclassified	0.012664	0	0	0.004375
s__Frateuria_unclassified	0.003672	0.013285	0	0
s__Blautia_sp._YL58	0	0	0	0.016735
s__Citrobacter_sp._ChDC_B346	0	0	0.016633	0
s__Enorma_massiliensis	0	0	0	0.016333
s__Sphingomonas_sp._R054a	0.005925	0	0.010323	0
s__Micromonospora_sp._MSSRFM219	0	0	0	0.016178
s__Tellurimicrobium_multivorans	0	0.009981	0.006194	0
s__Peptoniphilus_sp._BV3AC2	0.016109	0	0	0
s__uncultured_Hydrogenoanaerobacterium_sp.	0.016019	0	0	0
s__Stenotrophomonas_maltophilia	0	0.011093	0.004917	0
s__Corynebacterium_sp._Marseille-P4122	0	0	0.015963	0
s__Lactobacillus_intermedius	0.015955	0	0	0
s__Acetanaerobacterium_unclassified	0.010488	0	0.005434	0
s__Chitinophagaceae_unclassified	0	0.005465	0.01042	0
s__Cetobacterium_unclassified	0	0	0	0.015814
s__Phocaeicola_unclassified	0.008814	0	0.006934	0
s__Peptoniphilus_sp._S362	0.004565	0	0.007049	0.004115
s__Ramlibacter_sp._MIC2037	0.009981	0.005718	0	0
s__Acetatifactor_unclassified	0	0.012258	0.003397	0
s__Lactobacillus_equicursoris	0.007479	0	0.008141	0
s__WPS-2_unclassified	0.01533	0	0	0
s__Blastococcus_unclassified	0	0.004453	0.010868	0
s__Tetrasphaera_duodecadis	0	0	0.015287	0
s__AKYG1722_unclassified	0	0.011101	0.004108	0
s__Niveispirillum_unclassified	0	0.015027	0	0
s__Pseudomonas_sp._NW-2013-R3	0.006237	0.008758	0	0
s__Enterococcus_sp._CRP13	0	0.014765	0	0
s__uncultured_Flavonifractor_sp.	0.008096	0.006549	0	0
s__Oscilibacter_massiliensis	0	0.005922	0.008332	0
s__Clostridium_sp._Clone-7	0.014239	0	0	0
s__Synergistes_jonesii	0	0	0	0.014224
s__Bacteroides_stercorirosoris	0	0.014142	0	0
s__uncultured_Staphylococcus_sp.	0	0.00416	0.00998	0
s__Ruminococcus_sp._ID1	0.007947	0	0	0.006153
s__Streptococcus_sp._oral_clone_GM006	0	0.014084	0	0
s__Raoultibacter_unclassified	0.010211	0.00374	0	0
s__Comamonas_sp.	0	0.006679	0.007258	0
s__Afipia_sp._KC-IT-F4	0	0	0.013867	0
s__Eubacterium_sp.	0.01376	0	0	0
s__Anaerostipes_sp.	0	0.013431	0	0
s__Pelomonas_unclassified	0	0.013358	0	0
s__Enterococcus_sulfureus	0.01334	0	0	0
s__Roseburia_inulinivorans	0.01334	0	0	0
s__uncultured_Thermomonas_sp.	0	0	0.013303	0
s__Acinetobacter_sp._DSP11	0	0.007117	0.006159	0
s__Bacteroides_sp._KCTC_15687	0.013175	0	0	0
s__Acidobacteriales_unclassified	0	0	0.009939	0.003163
s__Serratia_sp._MG-2011-85-GX	0	0.013088	0	0
s__Collinsella_intestinalis	0.009279	0	0	0.003712
s__Kitasatospora_unclassified	0.012984	0	0	0
s__Paraprevotella_clara	0.01277	0	0	0
s__uncultured_Anaerococcus_sp.	0.003883	0	0.005494	0.003334
s__Acidimicrobiia_unclassified	0.004556	0	0.008119	0
s__uncultured_Gracilibacter_sp.	0	0.004366	0	0.008204
s__uncultured_Moryella_sp.	0	0	0.012467	0
s__Micrococcaceae_unclassified	0	0	0.012442	0
s__Roseburia_sp._499	0.004277	0	0	0.008104
s__Dorea_longicatena	0.008233	0	0	0.004115
s__uncultured_Allisonella_sp.	0	0	0.012347	0
s__Clostridium]_glycyrrhizinilyticum	0	0.006884	0	0.005338
s__Phenylobacterium_unclassified	0.004053	0	0.008141	0
s__Bacteroides_caecicola	0	0.004375	0	0.007797
s__uncultured_Romboutsia_sp.	0.01213	0	0	0
s__UCG-011_unclassified	0.012123	0	0	0
s__Actinoplanes_sp._3WS3_02	0	0	0	0.011953
s__uncultured_Olsenella_sp.	0.005778	0	0	0.006096
s__Peptoclostridium_unclassified	0.00839	0.003437	0	0
s__uncultured_Rhodoplanes_sp.	0	0	0	0.011721
s__Psychrobacter_cibarius	0	0.011686	0	0
s__Olsenella_sp._JS106	0.011641	0	0	0
s__Eubacterium_sp._Marseille-P3202	0.005826	0.005611	0	0
s__Mordavella_sp._Marseille-P3756	0	0.011436	0	0
s__Rhodobacteraceae_unclassified	0	0.006822	0.004477	0
s__Bacillus_sp._AY-2011-RS17	0	0.011266	0	0
s__Ktedonobacterales_unclassified	0.007767	0.003483	0	0
s__Leptolyngbya_EcFYyyy-00_unclassified	0.004277	0.003477	0.003471	0
s__Candidatus_Vestibaculum_unclassified	0	0.007481	0.003727	0
s__Saccharofermentans_acetigenes	0.011124	0	0	0
s__Deltaproteobacteria_unclassified	0	0.006955	0.004168	0
s__Lactobacillus_sp._ID9203	0	0	0.011109	0
s__Janibacter_anophelis	0	0	0.005092	0.006014
s__Megasphaera_sp._BV3C16-1	0.005575	0.005449	0	0
s__Parabacteroides_sp._Marseille-P3668	0.010976	0	0	0
s__Klebsiella_sp._INBio2961C	0	0	0.01087	0
s__uncultured_Peptococcus_sp.	0.01081	0	0	0
s__dgA-11_gut_group_unclassified	0	0.003304	0.00747	0
s__Prevotella_sp._HGH0351	0.010647	0	0	0
s__Aquisphaera_unclassified	0.005826	0	0	0.004799
s__uncultured_Mesorhizobium_sp.	0	0	0.010573	0
s__P3OB-42_unclassified	0.004113	0.006451	0	0
s__Rikenella_microfusus	0	0.006955	0	0.003559
s__Aeromonas_sobria	0	0.005229	0.005227	0
s__Peptoniphilus_sp._S3MV20	0.010444	0	0	0
s__uncultured_Lactonifactor_sp.	0.010444	0	0	0
s__Roseburia_sp._1120	0.006266	0	0	0.004115
s__Peptoniphilus_sp._S8-F6	0	0	0.004193	0.006153
s__Bacteroides_clarus	0.004145	0	0.006162	0
s__Breznakia_unclassified	0	0	0.010302	0
s__Peptoniphilus_sp._S14	0	0	0.010302	0
s__Roseburia_sp.	0	0.010294	0	0
s__Streptomyces_sp._FXJ1.116	0.010259	0	0	0
s__Rs-E47_termite_group_unclassified	0.005031	0.005224	0	0
s__Oscillibacter_sp._Marseille-P3302	0.005575	0	0.004597	0
s__Porphyromonas_gingivalis	0.010164	0	0	0
s__Victivallaceae_unclassified	0.010108	0	0	0
s__uncultured_Desulfonispora_sp.	0.010108	0	0	0
s__Tetragenococcus_halophilus	0	0	0.010038	0
s__Sellimonas_intestinalis	0	0	0	0.01002
s__Clostridium_sp._SN20	0.003825	0	0.006194	0
s__Azospira_unclassified	0	0.010018	0	0
s__Fimbriimonas_unclassified	0	0.010018	0	0
s__Enterococcus_sp._42-2	0	0	0.00998	0
s__Anaerovoracaceae_unclassified	0.006079	0	0	0.003752
s__Cuneatibacter_unclassified	0.009744	0	0	0
s__Prevotella_aurantiaca	0.00971	0	0	0
s__Clostridium_sp._Clone-49	0	0.009706	0	0
s__Pseudoflavonifractor_capillosus	0	0	0	0.009598
s__Gaiella_unclassified	0.004066	0.005465	0	0
s__Enterococcus_massiliensis	0	0	0	0.009488
s__Anaerostipes_hadrus	0	0	0	0.009443
s__Nitrospira_unclassified	0	0	0.009435	0
s__Anaerococcus_lactolyticus	0.004129	0	0.005287	0
s__Actinobaculum_unclassified	0.005737	0	0.003663	0
s__Marvinbryantia_sp.	0	0.009389	0	0
s__Enterobacter_sp._W40	0.009283	0	0	0
s__Microvirga_unclassified	0.005943	0	0.003292	0
s__Brevundimonas_aurantiaca	0	0.009194	0	0
s__Ilumatobacter_unclassified	0	0.009178	0	0
s__Eisenbergiella_tayi	0	0.005464	0	0.003712
s__Blautia_sp._A-C6-0	0	0.009153	0	0
s__uncultured_Catenibacterium_sp.	0	0.009106	0	0
s__Acinetobacter_albensis	0	0	0.009072	0
s__Ruminococcus_sp._RLB1	0.008925	0	0	0
s__JG30-KF-CM66_unclassified	0.003649	0	0.005274	0
s__Sphingomonas_sp.	0	0	0.008838	0
s__Sandaracinus_unclassified	0	0.008793	0	0
s__Anaerofilum_unclassified	0.008781	0	0	0
s__Enterococcaceae_unclassified	0	0.008773	0	0
s__uncultured_Acidaminobacter_sp.	0.005031	0.003661	0	0
s__Pseudoxanthobacter_unclassified	0	0.008652	0	0
s__Murimonas_sp.	0.004565	0	0	0.004052
s__Cosenzaea_unclassified	0	0	0.008541	0
s__Filifactor_unclassified	0.005288	0.003193	0	0
s__Anoxybacillus_sp._AT15	0	0.00844	0	0
s__Bacteroides_salanitronis	0.008433	0	0	0
s__Peptostreptococcus_sp._enrichment_culture	0	0	0.008386	0
s__WWH38_unclassified	0	0.008382	0	0
s__Edaphobaculum_unclassified	0	0.008348	0	0
s__uncultured_Legionella_sp.	0	0.008348	0	0
s__Bacteroides_barnesiae	0	0	0.008346	0
s__Serratia_unclassified	0	0	0.008332	0
s__uncultured_Shuttleworthia_sp.	0.00829	0	0	0
s__Bacteroides_sp._HGA0138	0.003902	0	0.004315	0
s__Quadrisphaera_unclassified	0	0	0.008178	0
s__Xanthobacteraceae_unclassified	0.004116	0	0	0.004044
s__37-13_unclassified	0	0	0.008136	0
s__Methyloligellaceae_unclassified	0.003973	0	0.004108	0
s__HOC36_unclassified	0	0.005064	0.003003	0
s__Intrasporangiaceae_unclassified	0	0.008001	0	0
s__Sumerlaea_unclassified	0	0.003812	0.004168	0
s__Gitt-GS-136_unclassified	0.007978	0	0	0
s__Prevotella_salivae	0.007978	0	0	0
s__Peptoniphilus_sp._S8_86-6	0.0079	0	0	0
s__Fretibacterium_unclassified	0.004103	0.003739	0	0
s__Atopobium_sp._S7MP14	0.007804	0	0	0
s__uncultured_Sporobacter_sp.	0	0	0.003663	0.004115
s__Pantoea_dispersa	0	0	0.007698	0
s__OM27_clade_unclassified	0.00769	0	0	0
s__Truepera_unclassified	0	0	0.007658	0
s__Blautia_coccoides	0.007649	0	0	0
s__Flavobacterium_unclassified	0	0.004041	0	0.003568
s__Aeromonas_sp.	0	0.007576	0	0
s__Enterococcus_asini	0	0	0	0.007571
s__Prosthecomicrobium_unclassified	0.003989	0	0.003555	0
s__Pelagibacterium_sp._43ox2	0	0.007478	0	0
s__Blfdi19_unclassified	0.003992	0	0.003471	0
s__Pygmaiobacter_unclassified	0.007434	0	0	0
s__Cardiobacterium_unclassified	0	0	0.007428	0
s__Lonsdalea_britannica	0.004565	0.002829	0	0
s__hoa5-07d05_gut_group_unclassified	0.003907	0.003483	0	0
s__Microvirgula_unclassified	0	0.007322	0	0
s__Olsenella_profusa	0	0.007298	0	0
s__Streptacidiphilus_unclassified	0	0.007298	0	0
s__Rubellimicrobium_unclassified	0	0.002773	0.004505	0
s__Sutterellaceae_unclassified	0	0.003644	0.003623	0
s__Ochrobactrum_sp._GM2	0	0.007066	0	0
s__Roseiflexaceae_unclassified	0	0	0.007026	0
s__Acinetobacter_sp._117	0.007017	0	0	0
s__Oligoflexus_unclassified	0	0	0.006983	0
s__Eubacterium_sp._Marseille-P4003	0.006966	0	0	0
s__Longibaculum_muris	0	0	0.006934	0
s__Microtrichales_unclassified	0	0.006875	0	0
s__Pseudoclavibacter_alba	0	0.006875	0	0
s__uncultured_Acetanaerobacterium_sp.	0.006847	0	0	0
s__uncultured_Pedomicrobium_sp.	0.006847	0	0	0
s__uncultured_Kluyvera_sp.	0	0	0.006833	0
s__Clostridium_sp._NkU-1	0	0	0.00679	0
s__Nitrosospira_unclassified	0	0	0.00679	0
s__Clostridium_sensu_stricto_18_unclassified	0	0.006748	0	0
s__Zavarzinella_unclassified	0.003989	0.002716	0	0
s__Thiopseudomonas_unclassified	0	0.006679	0	0
s__uncultured_Hyphomicrobium_sp.	0	0.006679	0	0
s__Acetobacteraceae_unclassified	0	0.00663	0	0
s__Bacteroides_cutis	0.006587	0	0	0
s__Oscillibacter_sp._G2	0	0.006549	0	0
s__Paeniclostridium_ghonii	0	0	0.006509	0
s__Paracaedibacteraceae_unclassified	0	0	0.006509	0
s__Alistipes_sp.	0	0.0064	0	0
s__Dorea_sp._MC_33	0.006397	0	0	0
s__Acidovorax_sp._98-63833	0.006366	0	0	0
s__Kluyvera_sp.	0	0	0	0.006326
s__Candidatus_Peptoniphilus_massiliensis	0	0	0.00629	0
s__Hungateiclostridiaceae_unclassified	0	0	0.00629	0
s__uncultured_Roseomonas_sp.	0	0.00626	0	0
s__Lactococcus_sp.	0	0.006212	0	0
s__uncultured_Geodermatophilus_sp.	0	0.006212	0	0
s__Sporichthyaceae_unclassified	0	0.006211	0	0
s__Streptomyces_sp.	0	0	0.006194	0
s__Blastocatella_unclassified	0	0	0.006181	0
s__uncultured_Geobacillus_sp.	0	0.00618	0	0
s__Ruminococcus_champanellensis	0	0	0	0.006172
s__Sporichthya_unclassified	0.00617	0	0	0
s__Marseillibacter_massiliensis	0	0	0.006162	0
s__Synergistes_unclassified	0	0	0.006162	0
s__Sphingomonas_melonis	0	0	0	0.006067
s__Singulisphaera_unclassified	0	0.006029	0	0
s__Angelakisella_massiliensis	0	0	0.006023	0
s__Parasporobacterium_paucivorans	0.005989	0	0	0
s__Peptoniphilus_sp._S3PFAA2-6	0.005989	0	0	0
s__Iamia_unclassified	0.00596	0	0	0
s__Clostridium_sp._R4	0.00586	0	0	0
s__Chthoniobacter_unclassified	0.005825	0	0	0
s__Olsenella_sp._F0004	0.005825	0	0	0
s__Shimwellia_unclassified	0	0	0	0.005772
s__Pajaroellobacter_unclassified	0	0	0.005696	0
s__Pseudoxanthomonas_unclassified	0	0.005609	0	0
s__uncultured_Tissierella_sp.	0	0	0.005581	0
s__Enteroscipio_unclassified	0.005575	0	0	0
s__Sutterella_stercoricanis	0	0	0.005571	0
s__Proteus_hauseri	0.00557	0	0	0
s__Sphingomonas_sp._YIM124	0	0.005566	0	0
s__Thermincola_unclassified	0	0.005542	0	0
s__Oligella_unclassified	0	0	0.0055	0
s__Bacillus_sonorensis	0	0	0.005494	0
s__Bacteroides_gallinaceum	0	0	0.005484	0
s__Streptomyces_hygroscopicus	0	0	0.005484	0
s__Lachnobacterium_sp._wal_14165	0.005473	0	0	0
s__Prevotella_intermedia	0	0	0	0.005465
s__Archangium_unclassified	0	0.005431	0	0
s__Methylocystis_unclassified	0	0.005338	0	0
s__AD3_unclassified	0	0	0.005332	0
s__Lactobacillus_rhamnosus	0	0.005313	0	0
s__Rokubacteriales_unclassified	0	0.005303	0	0
s__Pseudonocardia_unclassified	0.005292	0	0	0
s__Collinsella_ihuae	0	0	0.005274	0
s__Rhizomicrobium_sp._URHD0033	0	0	0.005274	0
s__Rhodobacter_blasticus	0	0.005229	0	0
s__Saccharofermentans_sp._Marseille-P3694	0	0	0.005227	0
s__uncultured_Actinomyces_sp.	0.005225	0	0	0
s__Oceanivirga_unclassified	0	0.005224	0	0
s__FCPS473_unclassified	0	0.005217	0	0
s__Frankiales_unclassified	0	0	0.005207	0
s__Pararhodobacter_sp.	0	0.005156	0	0
s__Propionispira_unclassified	0	0	0.005125	0
s__Bacteroides_pyogenes	0	0.005009	0	0
s__Legionella_sp._LHG-1BW4	0	0.005009	0	0
s__Salana_unclassified	0	0.005009	0	0
s__Vampirovibrionales_unclassified	0	0.005009	0	0
s__Shimwellia_pseudoproteus	0	0	0.00499	0
s__uncultured_Ethanoligenens_sp.	0.004986	0	0	0
s__Pseudomonas_nitroreducens	0	0	0.004882	0
s__cvE6_unclassified	0	0	0.004882	0
s__Acetitomaculum_unclassified	0	0.004859	0	0
s__Brevundimonas_diminuta	0	0.004859	0	0
s__Methyloglobulus_unclassified	0	0.0048	0	0
s__uncultured_Tellurimicrobium_sp.	0	0.004784	0	0
s__Planococcus_rifietoensis	0	0.004695	0	0
s__Bacillus_sp._DF12	0	0.004659	0	0
s__Psychrobacter_faecalis	0	0.004658	0	0
s__Clostridiales_Family_XIII._Incertae_Sedis_unclassified	0.004565	0	0	0
s__Harryflintia_acetispora	0.004565	0	0	0
s__LWQ8_unclassified	0.004549	0	0	0
s__Clostridium_sp._enrichment_culture_clone_M8C3	0.004534	0	0	0
s__Eggerthella_sp.	0	0	0.004529	0
s__Sutterella_massiliensis	0	0	0.004482	0
s__Khoudiadiopia_massiliensis	0	0	0.004477	0
s__Pseudochrobactrum_unclassified	0	0	0.004477	0
s__Frisingicoccus_caecimuris	0.004463	0	0	0
s__Bacillus_unclassified	0	0.004453	0	0
s__WCHB1-41_unclassified	0	0.004453	0	0
s__Anoxybacillus_flavithermus	0	0	0.004435	0
s__Methylomarinum_vadi	0	0	0.004435	0
s__UCG-008_unclassified	0.004392	0	0	0
s__MB-A2-108_unclassified	0	0	0.004315	0
s__Parafilimonas_unclassified	0	0	0.004315	0
s__uncultured_Subdoligranulum_sp.	0.004277	0	0	0
s__D05-2_unclassified	0.004269	0	0	0
s__Prevotella_sp._HGH0350	0.004269	0	0	0
s__Mageeibacillus_indolicus	0.004268	0	0	0
s__uncultured_Marvinbryantia_sp.	0.004244	0	0	0
s__Anaerocolumna_xylanovorans	0	0	0	0.004241
s__Clostridium_sp._AUH-JLC235	0	0	0.004193	0
s__Aerococcus_urinae	0	0.004175	0	0
s__Bacteroidales_RF16_group_unclassified	0	0.004175	0	0
s__Micromonospora_unclassified	0	0.004175	0	0
s__Devosia_sp._4_C16_46	0	0.00416	0	0
s__Prevotella_pallens	0.004158	0	0	0
s__Angelakisella_unclassified	0.004145	0	0	0
s__Bacteroides_togonis	0	0	0.004144	0
s__Candidatus_Solibacter_unclassified	0	0	0.004129	0
s__Massiliprevotella_massiliensis	0	0	0.004129	0
s__Acinetobacter_sp._4076	0	0	0.004121	0
s__Dietzia_unclassified	0	0	0.004121	0
s__Olsenella_sp._S9_HS-6	0	0	0.004121	0
s__SWB02_unclassified	0	0	0.004121	0
s__Schlesneria_unclassified	0	0	0.004121	0
s__Xanthomonadales_unclassified	0	0	0.004121	0
s__Chitinophagales_unclassified	0	0.00412	0	0
s__uncultured_Gemmiger_sp.	0.004116	0	0	0
s__Clostridium_cellulovorans	0	0	0.004108	0
s__Flexilinea_unclassified	0	0	0.004108	0
s__Lactonifactor_longoviformis	0	0	0	0.004102
s__Anaerolineae_unclassified	0	0	0	0.004086
s__Spironema_culicis	0	0.004084	0	0
s__Conexibacter_unclassified	0	0.004073	0	0
s__uncultured_Succiniclasticum_sp.	0	0.004073	0	0
s__Humibacter_unclassified	0.004066	0	0	0
s__Bacteroides_dorei	0	0	0	0.004064
s__Clostridium_fusiformis	0	0	0	0.004064
s__Clostridium_sp._MLG856-1	0.004053	0	0	0
s__Clostridium_sp._Marseille-P3244	0.004053	0	0	0
s__endosymbionts_unclassified	0.004053	0	0	0
s__Streptomyces_sp._CNS-730_SD06_MAR2	0.004043	0	0	0
s__uncultured_Acetitomaculum_sp.	0.004043	0	0	0
s__Glycocaulis_abyssi	0	0.004041	0	0
s__Pullulanibacillus_sp._D'_C-1	0	0	0	0.00401
s__Anaeromassilibacillus_sp._Marseille-P3876	0.003992	0	0	0
s__Jahnella_unclassified	0.003992	0	0	0
s__Negativibacillus_massiliensis	0	0	0.00399	0
s__Thiotrichales_unclassified	0	0	0.00399	0
s__Gastranaerophilales_unclassified	0.003989	0	0	0
s__Lactobacillus_sp._KC38	0.003989	0	0	0
s__Micromonosporaceae_unclassified	0.003973	0	0	0
s__Peptoniphilus_sp._BV3C26	0.003954	0	0	0
s__uncultured_Oribacterium_sp.	0.003954	0	0	0
s__uncultured_Syntrophococcus_sp.	0.003954	0	0	0
s__Gordonibacter_sp._Marseille-P4307	0.00395	0	0	0
s__uncultured_Alloprevotella_sp.	0.00395	0	0	0
s__Peptoniphilus_sp._S4-A10	0	0	0	0.003907
s__Alistipes_timonensis	0.003884	0	0	0
s__Olegusella_massiliensis	0.003884	0	0	0
s__Peptoniphilus_sp._S470	0.003883	0	0	0
s__Pseudobutyrivibrio_ruminis	0.003883	0	0	0
s__Phoenicibacter_unclassified	0	0	0.003817	0
s__Finegoldia_magna	0	0	0	0.003752
s__Acidobacteriota_unclassified	0	0.003739	0	0
s__Jatrophihabitans_unclassified	0	0.003739	0	0
s__Rothia_mucilaginosa	0	0.003739	0	0
s__Lysobacter_yangpyeongensis	0.003717	0	0	0
s__Clostridium]_algidixylanolyticum	0.003713	0	0	0
s__env.OPS_17_unclassified	0.003698	0	0	0
s__Acetivibrio_sp.	0	0	0.003673	0
s__Murimonas_intestini	0.003672	0	0	0
s__Peptoniphilus_sp._Marseille-P3761	0.003672	0	0	0
s__Hymenobacter_unclassified	0	0	0	0.00367
s__Zoogloea_unclassified	0	0	0.003667	0
s__Coprobacter_unclassified	0	0.003644	0	0
s__Crenothrix_unclassified	0	0.003644	0	0
s__Mobiluncus_curtisii	0	0	0.003629	0
s__Bacteroides_sp._SB5	0	0	0.003623	0
s__Eubacterium_sp._oral_clone_BU061	0	0	0.003623	0
s__Peptoniphilus_lacrimalis	0	0	0.003623	0
s__uncultured_Caulobacter_sp.	0	0	0.003623	0
s__uncultured_Lysobacter_sp.	0	0	0.003623	0
s__Planctomycetaceae_unclassified	0.003619	0	0	0
s__Parvibacter_unclassified	0	0	0.003617	0
s__Hamadaea_unclassified	0.003605	0	0	0
s__Streptococcus_pneumoniae	0.003605	0	0	0
s__uncultured_Symbiobacterium_sp.	0.003605	0	0	0
s__Proteus_sp._SR4.6	0	0	0	0.00357
s__Streptococcus_ovuberis	0	0	0.003565	0
s__Nocardia_unclassified	0	0.003559	0	0
s__RB41_unclassified	0	0	0	0.003559
s__Actinospica_unclassified	0	0	0.003555	0
s__Blastocatellaceae_unclassified	0	0	0.003555	0
s__Herbaspirillum_sp._UTPF17a	0	0	0.003555	0
s__Pontibacter_unclassified	0	0	0.003555	0
s__Roseomonas_unclassified	0	0	0.003555	0
s__Clostridioides_difficile	0	0.003554	0	0
s__Papillibacter_unclassified	0	0.003554	0	0
s__Haemophilus_sp._oral_clone_BJ021	0	0	0.003524	0
s__Clostridium_septicum	0	0.003486	0	0
s__Haemophilus_parainfluenzae	0	0.003486	0	0
s__Mollicutes_unclassified	0	0.003478	0	0
s__uncultured_Algoriphagus_sp.	0	0.003477	0	0
s__Elsteraceae_unclassified	0	0	0.003471	0
s__Ktedonobacteraceae_unclassified	0	0	0.003471	0
s__Morganellaceae_unclassified	0	0	0.003471	0
s__Procabacteriaceae_unclassified	0	0	0.003471	0
s__OLB14_unclassified	0	0.00346	0	0
s__Lactobacillus_vaginalis	0	0	0.003452	0
s__Enterobacter_unclassified	0	0.003437	0	0
s__Sericytochromatia_unclassified	0	0.003434	0	0
s__uncultured_Dyella_sp.	0	0.003434	0	0
s__Lactobacillus_perolens	0	0.003341	0	0
s__Emticicia_unclassified	0	0.003339	0	0
s__Pleomorphomonadaceae_unclassified	0	0.003339	0	0
s__Sphingopyxis_sp._HLT2-38	0	0.003339	0	0
s__Wolinella_unclassified	0	0.003339	0	0
s__Aetherobacter_unclassified	0	0	0	0.003294
s__Granulicella_unclassified	0	0	0	0.003294
s__YC-ZSS-LKJ147_unclassified	0	0	0	0.003294
s__Alloprevotella_rava	0	0	0.003278	0
s__Novispirillum_itersonii	0	0	0.003254	0
s__Ruminococcus_albus	0	0	0.003254	0
s__Sediminibacterium_unclassified	0	0	0.003254	0
s__Beijerinckiaceae_unclassified	0	0	0.003241	0
s__Moraxella_sp.	0	0.003193	0	0
s__uncultured_Erwinia_sp.	0	0	0	0.003163
s__oc32_unclassified	0	0.00313	0	0
s__Streptococcus_downei	0	0.003105	0	0
s__Caulobacteraceae_unclassified	0	0	0.003079	0
s__Rhodococcus_unclassified	0	0	0.003079	0
s__SJA-15_unclassified	0	0	0.003079	0
s__Dechloromonas_unclassified	0	0.003074	0	0
s__SM2D12_unclassified	0	0.003074	0	0
s__Subgroup_5_unclassified	0	0.003068	0	0
s__Blautia_glucerasea	0	0	0.003043	0
s__Acidovorax_unclassified	0	0.00303	0	0
s__UA11_unclassified	0	0.003009	0	0
s__B10-SB3A_unclassified	0	0	0.003003	0
s__Lysobacter_caeni	0	0	0.003003	0
s__Acinetobacter_ursingii	0	0.002953	0	0
s__AB1_unclassified	0	0.002773	0	0
s__Acinetobacter_sp._1B3	0	0.002773	0	0
s__Aeribacillus_unclassified	0	0.002716	0	0
s__Spirosomaceae_unclassified	0	0.002716	0	0
s__uncultured_Herbaspirillum_sp.	0	0.002716	0	0
s__0319-6G20_unclassified	0	0	0	0
s__A21b_unclassified	0	0	0	0
s__AKIW781_unclassified	0	0	0	0
s__ASF356_unclassified	0	0	0	0
s__Absiella_sp.	0	0	0	0
s__Acidibacter_unclassified	0	0	0	0
s__Acidovorax_sp._UFZ-B530	0	0	0	0
s__Acinetobacter_baumannii	0	0	0	0
s__Acinetobacter_sp._BBN3R-01d	0	0	0	0
s__Acinetobacter_sp._G2-5	0	0	0	0
s__Acinetobacter_sp._TF1-35	0	0	0	0
s__Actinoallomurus_unclassified	0	0	0	0
s__Actinoplanes_nipponensis	0	0	0	0
s__Actinoplanes_unclassified	0	0	0	0
s__Actinotalea_unclassified	0	0	0	0
s__Aerococcus_sp._148a	0	0	0	0
s__Afipia_genosp._2	0	0	0	0
s__Alistipes_indistinctus	0	0	0	0
s__Alistipes_onderdonkii	0	0	0	0
s__Alistipes_sp._S457	0	0	0	0
s__Allorhizobium-Neorhizobium-Pararhizobium-Rhizobium_unclassified	0	0	0	0
s__Alsobacter_unclassified	0	0	0	0
s__Aminicenantales_unclassified	0	0	0	0
s__Anaerofustis_unclassified	0	0	0	0
s__Anaeroglobus_geminatus	0	0	0	0
s__Anaerolineaceae_unclassified	0	0	0	0
s__Anaeromyxobacter_unclassified	0	0	0	0
s__Anaerostipes_rhamnosivorans	0	0	0	0
s__Anaerotruncus_colihominis	0	0	0	0
s__Apibacter_unclassified	0	0	0	0
s__Arcanobacterium_hippocoleae	0	0	0	0
s__Arcobacter_unclassified	0	0	0	0
s__Arsenicitalea_sp.	0	0	0	0
s__Arthrobacter_sp.	0	0	0	0
s__Arthrospira_PCC-7345_unclassified	0	0	0	0
s__Aureimonas_unclassified	0	0	0	0
s__Azohydromonas_unclassified	0	0	0	0
s__Azospirillales_unclassified	0	0	0	0
s__Azospirillum_unclassified	0	0	0	0
s__B1-7BS_unclassified	0	0	0	0
s__Bacillus_aryabhattai	0	0	0	0
s__Bacillus_bataviensis	0	0	0	0
s__Bacillus_sp._CNE_14	0	0	0	0
s__Bacillus_sp._IDA1527	0	0	0	0
s__Bacteroides_caecigallinarum	0	0	0	0
s__Bacteroides_helcogenes	0	0	0	0
s__Bacteroides_sp._2011_Ileo_VSA_D11	0	0	0	0
s__Bacteroides_sp._2011_Ileo_VSA_D7	0	0	0	0
s__Bacteroides_sp._AN_5745	0	0	0	0
s__Bacteroides_sp._CR-15	0	0	0	0
s__Bacteroides_sp._CR-46	0	0	0	0
s__Bacteroides_sp._HGA0133	0	0	0	0
s__Bacteroides_sp._HGA0134	0	0	0	0
s__Bacteroides_sp._PFB2-24	0	0	0	0
s__Bacteroides_sp._PH5-19	0	0	0	0
s__Bacteroides_sp._QQW-2006	0	0	0	0
s__Bacteroides_sp._S129	0	0	0	0
s__Bacteroides_sp._S236	0	0	0	0
s__Bacteroides_sp._Smarlab_3302996	0	0	0	0
s__Bacteroides_timonensis	0	0	0	0
s__Bariatricus_massiliensis	0	0	0	0
s__Barnesiella_sp.	0	0	0	0
s__Bdellovibrio_unclassified	0	0	0	0
s__Bifidobacterium_mongoliense	0	0	0	0
s__Blastopirellula_unclassified	0	0	0	0
s__Blautia_hominis	0	0	0	0
s__Blautia_obeum	0	0	0	0
s__Brachybacterium_unclassified	0	0	0	0
s__Brevundimonas_olei	0	0	0	0
s__Brooklawnia_cerclae	0	0	0	0
s__Burkholderia-Caballeronia-Paraburkholderia_unclassified	0	0	0	0
s__CHKCI001_unclassified	0	0	0	0
s__CHKCI002_unclassified	0	0	0	0
s__Calothrix_PCC-6303_unclassified	0	0	0	0
s__Campylobacter_hominis	0	0	0	0
s__Candidatus_Bacilloplasma_unclassified	0	0	0	0
s__Candidatus_Koribacter_unclassified	0	0	0	0
s__Candidatus_Nucleicultrix_unclassified	0	0	0	0
s__Candidatus_Paracaedibacter_unclassified	0	0	0	0
s__Candidatus_Saccharibacteria_unclassified	0	0	0	0
s__Candidatus_Udaeobacter_unclassified	0	0	0	0
s__Carnobacterium_maltaromaticum	0	0	0	0
s__Catenibacillus_scindens	0	0	0	0
s__Catonella_sp._oral_clone_AH153	0	0	0	0
s__Catonella_unclassified	0	0	0	0
s__Cavicella_unclassified	0	0	0	0
s__Cellulomonadaceae_unclassified	0	0	0	0
s__Cerasicoccus_unclassified	0	0	0	0
s__Christensenella_unclassified	0	0	0	0
s__Citricoccus_unclassified	0	0	0	0
s__Citrobacter_europaeus	0	0	0	0
s__Citrobacter_sp._SR4.7	0	0	0	0
s__Citrobacter_sp._UIWRF0446	0	0	0	0
s__Citrobacter_sp._enrichment_culture_clone_SRC_NBB1	0	0	0	0
s__Clostridioides_sp.	0	0	0	0
s__Clostridium]_amygdalinum	0	0	0	0
s__Clostridium_sartagoforme	0	0	0	0
s__Clostridium_sensu_stricto_10_unclassified	0	0	0	0
s__Clostridium_sensu_stricto_12_unclassified	0	0	0	0
s__Clostridium_sensu_stricto_6_unclassified	0	0	0	0
s__Clostridium_sp._AbxANB1	0	0	0	0
s__Clostridium_sp._BL-24	0	0	0	0
s__Clostridium_sp._Clone-24	0	0	0	0
s__Clostridium_sp._E13	0	0	0	0
s__Clostridium_sp._Marseille-P3122	0	0	0	0
s__Clostridium_sp._Marseille-P3820	0	0	0	0
s__Clostridium_sp._VR1	0	0	0	0
s__Clostridium_sp._cTPY-17	0	0	0	0
s__Clostridium_tertium	0	0	0	0
s__Collinsella_sp._GM6	0	0	0	0
s__Comamonas_aquatica	0	0	0	0
s__Comamonas_unclassified	0	0	0	0
s__Corynebacterium_mastitidis	0	0	0	0
s__Corynebacterium_spheniscorum	0	0	0	0
s__Cronobacter_malonaticus	0	0	0	0
s__Cystobacter_sp._S236	0	0	0	0
s__Defluviicoccus_unclassified	0	0	0	0
s__Denitrobacterium_unclassified	0	0	0	0
s__Dermatophilaceae_unclassified	0	0	0	0
s__Desulfitobacteriales_unclassified	0	0	0	0
s__Desulfovibrio_sp.	0	0	0	0
s__Dialister_sp._oral_taxon_502	0	0	0	0
s__Dokdonella_unclassified	0	0	0	0
s__Elsterales_unclassified	0	0	0	0
s__Elusimicrobium_unclassified	0	0	0	0
s__Enterobacter_soli	0	0	0	0
s__Enterobacter_sp._B19(2012)	0	0	0	0
s__Enterobacter_sp._EN-21	0	0	0	0
s__Enterobacter_sp._PD	0	0	0	0
s__Enterobacter_sp._SENG-6	0	0	0	0
s__Enterobacter_sp._enrichment_culture_clone_9-8	0	0	0	0
s__Enterobacter_sp._enrichment_culture_clone_SRC_NBB18	0	0	0	0
s__Enterococcus_pallens	0	0	0	0
s__Enterococcus_saccharolyticus	0	0	0	0
s__Enterococcus_sp._2011_Ileo_MS_D3	0	0	0	0
s__Enterococcus_sp._MMZ60G	0	0	0	0
s__Erwinia_sp.	0	0	0	0
s__Erysipelothrix_unclassified	0	0	0	0
s__Erysipelotrichaceae_UCG-006_unclassified	0	0	0	0
s__Escherichia_albertii	0	0	0	0
s__Eubacterium]_saphenum_group_unclassified	0	0	0	0
s__Extibacter_muris	0	0	0	0
s__F082_unclassified	0	0	0	0
s__Facklamia_sp._HGB0016	0	0	0	0
s__Falcatimonas_natans	0	0	0	0
s__Family_XI_unclassified	0	0	0	0
s__Fictibacillus_unclassified	0	0	0	0
s__Filifactor_villosus	0	0	0	0
s__Fimbriiglobus_unclassified	0	0	0	0
s__Flavonifractor_sp.	0	0	0	0
s__Flavonifractor_sp._Marseille-P7917	0	0	0	0
s__Flexivirga_unclassified	0	0	0	0
s__Floricoccus_unclassified	0	0	0	0
s__Fusimonas_intestini	0	0	0	0
s__Geobacillus_stearothermophilus	0	0	0	0
s__Geodermatophilus_daqingensis	0	0	0	0
s__Geodermatophilus_sp._Z2R53	0	0	0	0
s__Geodermatophilus_unclassified	0	0	0	0
s__Gracilibacteria_unclassified	0	0	0	0
s__HSB_OF53-F07_unclassified	0	0	0	0
s__Haemophilus_sp._'paraurethrae'	0	0	0	0
s__Herpetosiphon_unclassified	0	0	0	0
s__Hydrogenoanaerobacterium_sp._YN3	0	0	0	0
s__Hyphomicrobium_sp.	0	0	0	0
s__Hyphomicrobium_sp._2NES1	0	0	0	0
s__Hyphomicrobium_sp._Pd-E-(r)-e-D-5(2)	0	0	0	0
s__Iamiaceae_unclassified	0	0	0	0
s__Intrasporangium_mesophilum	0	0	0	0
s__Janthinobacterium_unclassified	0	0	0	0
s__Johnsonella_unclassified	0	0	0	0
s__Kineosporia_aurantiaca	0	0	0	0
s__Kingella_unclassified	0	0	0	0
s__Klebsiella_granulomatis	0	0	0	0
s__Klebsiella_sp._80MoSuero	0	0	0	0
s__Klebsiella_sp._CMC-NA98	0	0	0	0
s__Klebsiella_sp._IICDBZ7	0	0	0	0
s__Klebsiella_sp._SCAUS56	0	0	0	0
s__Klebsiella_sp._SRC_DSD15	0	0	0	0
s__Klebsiella_sp._UIWRF0895	0	0	0	0
s__Klebsiella_sp._enrichment_culture_clone_SRC_DSB16	0	0	0	0
s__Klebsiella_sp._ok1_1_9_S33	0	0	0	0
s__Kluyvera_cryocrescens	0	0	0	0
s__Kosakonia_unclassified	0	0	0	0
s__Kribbella_unclassified	0	0	0	0
s__Kytococcus_unclassified	0	0	0	0
s__Lachnoclostridium_urinimassiliense	0	0	0	0
s__Lachnotalea_glycerini	0	0	0	0
s__Lactobacillus_caviae	0	0	0	0
s__Lactobacillus_harbinensis	0	0	0	0
s__Lactobacillus_hominis	0	0	0	0
s__Lactobacillus_plantarum	0	0	0	0
s__Lactobacillus_rogosae	0	0	0	0
s__Lactobacillus_salivarius	0	0	0	0
s__Lactobacillus_sp.	0	0	0	0
s__Lactobacillus_sp._KC45b	0	0	0	0
s__Lactobacillus_sp._T059	0	0	0	0
s__Lactobacillus_sp._T17/4F	0	0	0	0
s__Lactococcus_raffinolactis	0	0	0	0
s__Legionella_sp._LC2720	0	0	0	0
s__Lentilactobacillus_unclassified	0	0	0	0
s__Limnochordia_unclassified	0	0	0	0
s__Lineage_IIa_unclassified	0	0	0	0
s__Longimicrobium_unclassified	0	0	0	0
s__Luedemannella_unclassified	0	0	0	0
s__MBNT15_unclassified	0	0	0	0
s__MWH-Ta3_unclassified	0	0	0	0
s__Macellibacteroides_unclassified	0	0	0	0
s__Marasmitruncus_massiliensis	0	0	0	0
s__Megasphaera_genomosp._C1	0	0	0	0
s__Megasphaera_micronuciformis	0	0	0	0
s__Megasphaera_sp._oral_clone_BB166	0	0	0	0
s__Methylobacteriaceae_unclassified	0	0	0	0
s__Methylophilaceae_unclassified	0	0	0	0
s__Methylovirgula_unclassified	0	0	0	0
s__Micromonospora_echinospora	0	0	0	0
s__Micromonospora_sp._I12A-02073	0	0	0	0
s__Micropepsaceae_unclassified	0	0	0	0
s__Morganella_sp._MH-149	0	0	0	0
s__Morganella_sp._PT53	0	0	0	0
s__Moryella_sp._KHD1	0	0	0	0
s__Muricomes_intestini	0	0	0	0
s__Niameybacter_massiliensis	0	0	0	0
s__OLB13_unclassified	0	0	0	0
s__Olsenella_sp._oral_taxon_809	0	0	0	0
s__Oryzihumus_sp._S23437	0	0	0	0
s__Oxalobacteraceae_unclassified	0	0	0	0
s__P2-11E_unclassified	0	0	0	0
s__Paenibacillus_unclassified	0	0	0	0
s__Paeniglutamicibacter_unclassified	0	0	0	0
s__Paenisporosarcina_macmurdoensis	0	0	0	0
s__Pantoea_rwandensis	0	0	0	0
s__Pantoea_sp._36-6pA	0	0	0	0
s__Pantoea_sp._A9S6	0	0	0	0
s__Pantoea_sp._BCA23	0	0	0	0
s__Pantoea_sp._EC080625_04	0	0	0	0
s__Parabacteroides_sp._426-9	0	0	0	0
s__Paracoccus_aminophilus	0	0	0	0
s__Paracoccus_sp._Bcb10	0	0	0	0
s__Paracoccus_sp._G200V	0	0	0	0
s__Paracoccus_unclassified	0	0	0	0
s__PeM15_unclassified	0	0	0	0
s__Pedomicrobium_unclassified	0	0	0	0
s__Pedosphaeraceae_unclassified	0	0	0	0
s__Peptoclostridium_sp.	0	0	0	0
s__Peptoniphilus_coxii	0	0	0	0
s__Peptoniphilus_duerdenii	0	0	0	0
s__Peptoniphilus_sp._S5-A2	0	0	0	0
s__Peptoniphilus_sp._S8-AA1-7	0	0	0	0
s__Phaselicystis_unclassified	0	0	0	0
s__Phenylobacterium_sp.	0	0	0	0
s__Pleurocapsa_PCC-7319_unclassified	0	0	0	0
s__Pluralibacter_unclassified	0	0	0	0
s__Polyangium_unclassified	0	0	0	0
s__Porphyrobacter_unclassified	0	0	0	0
s__Prevotella_ihumii	0	0	0	0
s__Prevotella_sp.	0	0	0	0
s__Prevotella_sp._DJF_B116	0	0	0	0
s__Prevotella_sp._E7_34	0	0	0	0
s__Prevotella_sp._HGA0214	0	0	0	0
s__Prevotella_sp._HGBC15	0	0	0	0
s__Prevotella_sp._oral_clone_BS041	0	0	0	0
s__Propionibacterium_sp._H456	0	0	0	0
s__Prosthecobacter_unclassified	0	0	0	0
s__Proteus_unclassified	0	0	0	0
s__Providencia_alcalifaciens	0	0	0	0
s__Pseudoflavonifractor_sp.	0	0	0	0
s__Pseudomonas_fragi	0	0	0	0
s__Pseudomonas_rhodesiae	0	0	0	0
s__Pseudomonas_sp.	0	0	0	0
s__Pseudomonas_sp._WD24	0	0	0	0
s__Pseudorhodoplanes_unclassified	0	0	0	0
s__Psychrobacter_arcticus	0	0	0	0
s__Psychrobacter_maritimus	0	0	0	0
s__Psychrobacter_sp._I8	0	0	0	0
s__Reyranella_unclassified	0	0	0	0
s__Rhizobium_sp.	0	0	0	0
s__Rhizobium_sp._OTB61	0	0	0	0
s__Rhodomicrobium_unclassified	0	0	0	0
s__Robinsoniella_peoriensis	0	0	0	0
s__Roseburia_intestinalis	0	0	0	0
s__Roseiarcus_unclassified	0	0	0	0
s__Rubinisphaeraceae_unclassified	0	0	0	0
s__Ruminococcus_gauvreauii	0	0	0	0
s__Ruminococcus_sp._JC304	0	0	0	0
s__Ruminococcus_sp._RLB3	0	0	0	0
s__Ruminococcus_sp._WAL_17306	0	0	0	0
s__S0134_terrestrial_group_unclassified	0	0	0	0
s__Salmonella_sp._vrba7	0	0	0	0
s__Sanguibacter_sp._WPCB193	0	0	0	0
s__Sedimentibacter_unclassified	0	0	0	0
s__Selenomonas_flueggei-like_sp._clone_AH132	0	0	0	0
s__Selenomonas_sp._oral_clone_P4PA_36_P2	0	0	0	0
s__Selenomonas_sp._oral_taxon_140	0	0	0	0
s__Shigella_flexneri	0	0	0	0
s__Sorangium_sp.	0	0	0	0
s__Sphaerochaeta_unclassified	0	0	0	0
s__Sphaerotilus_unclassified	0	0	0	0
s__Sphingomonadaceae_unclassified	0	0	0	0
s__Sphingomonas_sp._B9(2015)	0	0	0	0
s__Sphingomonas_sp._WX113	0	0	0	0
s__Spiroplasma_unclassified	0	0	0	0
s__Staphylococcus_haemolyticus	0	0	0	0
s__Streptococcus_hyointestinalis	0	0	0	0
s__Streptococcus_mutans	0	0	0	0
s__Streptococcus_penaeicida	0	0	0	0
s__Streptococcus_sp._DD04(2016)	0	0	0	0
s__Streptococcus_urinalis	0	0	0	0
s__Streptomyces_aidingensis	0	0	0	0
s__Streptomyces_sp._MP113-05	0	0	0	0
s__Subgroup_10_unclassified	0	0	0	0
s__Subgroup_2_unclassified	0	0	0	0
s__Subgroup_7_unclassified	0	0	0	0
s__Sva0996_marine_group_unclassified	0	0	0	0
s__TK10_unclassified	0	0	0	0
s__TM7a_unclassified	0	0	0	0
s__TRA3-20_unclassified	0	0	0	0
s__Terrabacter_aeriphilus	0	0	0	0
s__Terracidiphilus_unclassified	0	0	0	0
s__Thermoleophilia_unclassified	0	0	0	0
s__Tissierella_creatinini	0	0	0	0
s__Treponema_porcinum	0	0	0	0
s__Tyzzerella_nexilis	0	0	0	0
s__UCG-007_unclassified	0	0	0	0
s__Undibacterium_squillarum	0	0	0	0
s__Vagococcus_unclassified	0	0	0	0
s__WS2_unclassified	0	0	0	0
s__Weissella_oryzae	0	0	0	0
s__Xanthomonas_sp._YC6270	0	0	0	0
s__YM_S32_TM7_50_20_unclassified	0	0	0	0
s__Yersinia_sp._CAWP5	0	0	0	0
s__uncultured_Actinobacillus_sp.	0	0	0	0
s__uncultured_Afipia_sp.	0	0	0	0
s__uncultured_Alkaliflexus_sp.	0	0	0	0
s__uncultured_Aminobacter_sp.	0	0	0	0
s__uncultured_Burkholderia_sp.	0	0	0	0
s__uncultured_Campylobacter_sp.	0	0	0	0
s__uncultured_Candidatus_Solibacter_sp.	0	0	0	0
s__uncultured_Carnobacterium_sp.	0	0	0	0
s__uncultured_Denitrobacterium_sp.	0	0	0	0
s__uncultured_Desemzia_sp.	0	0	0	0
s__uncultured_Dongia_sp.	0	0	0	0
s__uncultured_Escherichia_sp.	0	0	0	0
s__uncultured_Frateuria_sp.	0	0	0	0
s__uncultured_Fusobacterium_sp.	0	0	0	0
s__uncultured_Insolitispirillum_sp.	0	0	0	0
s__uncultured_Marmoricola_sp.	0	0	0	0
s__uncultured_Methylovorus_sp.	0	0	0	0
s__uncultured_Paludibacter_sp.	0	0	0	0
s__uncultured_Parasutterella_sp.	0	0	0	0
s__uncultured_Porphyrobacter_sp.	0	0	0	0
s__uncultured_Rhodobacter_sp.	0	0	0	0
s__uncultured_Saccharofermentans_sp.	0	0	0	0
s__uncultured_Stenotrophobacter_sp.	0	0	0	0
s__uncultured_Sutterella_sp.	0	0	0	0
s__uncultured_Veillonella_sp.	0	0	0	0
