# Supplementary material for: Gut microbiota dynamics in a 1-year follow-up after adult liver transplantation in Northeast China
Source: Front Physiol. 2023 Dec 22;14:1266635. doi: 10.3389/fphys.2023.1266635 (PMC10766776; doi:10.3389/fphys.2023.1266635)
Supplement: Supplementary file 3 [file Table1.XLSX]

## Sheet: Sheet1
Name of sample	Group	Gender (0=male；1=female）	Age (yrs)	Protopathy (1=HBV; 2=HCV; 3=ALD; 4=DILI; 5=PBC; 6=AILD; 0=Others)	AST (U/L)	ALT (U/L)	ALB (U/L)	GGT (U/L)	ALP (U/L)	CHE (U/L)	TB (mg/dl)	IDB (mg/dl)	INR	Cr (mg/dl)	Glu (mmol/L)	Hb (g/L)	Weight (kg)	Height (cm)	BMI (kg/m2)	MELD-Na
A1	C	1	41	4	99.8	55.3	39.4	65.5	146.9	7396	24.193	10.883	2.28	0.638009	5.49	108	63.5	165	23.3242	27.7041
A6	C	0	63	1	44.7	10.3	31.4	74.6	175.1	2789	5.76608	2.94152	1.49	0.736425	6.81	96	66	170	22.8374	17.5188
A8	C	0	52	3	34.6	20.6	32	67.6	100.3	2184	1.95322	1.42105	1.37	0.598416	9.72	86	65.2	170	22.5606	12.4865
A11	C	0	56	3	35.7	16.8	27	11.7	59.5	709	8.87719	3.5848	1.72	1.85181	5.48	72	61.5	165	22.5895	33.1733
A17	C	1	66	4	48.6	20.8	34.3	23.2	184.6	1708	9.45614	5.16374	1.69	0.5	5.73	112	47.5	158	19.0274	20.7994
A21	C	1	54	0	50	22.6	33.8	39.9	113.2	3800	6.82456	3.30409	1.58	0.504525	10.93	93	59.8	161	23.0701	18.8128
A22	C	0	37	3	61.3	29.1	28.2	21.1	201	1926	4.14035	2.83041	1.93	0.589367	5.26	94	72	182	21.7365	21.0728
A24	C	0	51	3	43.3	18.4	26.2	20.8	186.1	1639	5.19298	2.92398	1.81	0.697964	6.11	88	80	175	26.1224	19.3021
A29	C	1	53	5	151.7	45.1	33.9	40.9	188.8	2678	37.5614	13.3333	1.34	2.16855	6.23	71	46.5	152	20.1264	43.7008
A32	C	0	50	1	227.3	79.5	32	47.9	114.8	5848	25.5673	13.8947	2.02	0.722851	4.95	71	79	170	27.3356	26.5569
A35	C	0	27	1	27.4	17.3	35.8	11.3	133.7	1800	3.05263	1.90643	1.81	0.585973	4.68	76	62.9	178	19.8523	17.2938
A36	C	0	48	1	26.1	17	38.7	31.3	41.1	3645	2.12281	1.50877	1.28	0.473982	5.19	91	70	175	22.8571	12.0402
A40	C	1	50	1	12	7.1	33.6	19.6	38.4	3500	1.4386	1.08187	1.07	0.304299	10.89	71	51	162	19.433	30.3454
A41	C	1	58	4	154.1	95.9	32.2	77.2	102.6	6511	23.2164	9.38012	1.62	0.365385	12.8	100	60	160	23.4375	24.0387
A43	C	1	39	4	64	37.7	29.4	22.6	85.5	4151	31.5556	21.6316	4.27	1.17421	10.11	70	45	163	16.937	47.6076
A45	C	0	44	0	37	31.1	38	157.8	208.3	3039	1.36257	0.912281	1.33	0.930995	7.78	107	77.4	167	27.7529	10.7934
A49	C	0	32	3	40.2	17.4	29.3	17.52	59.4	4043	24.5556	17.5614	1.61	0.375566	6.01	59	90	170	31.1419	36.5834
A50	C	0	35	1	71.8	16	30.5	53.6	130.3	4569	25.3567	10.1404	1.58	0.745475	13.77	109	71	170	24.5675	23.7741
A56	C	1	56	4	87.3	28.4	37.2	61.7	116.2	4310	29.7076	12.2807	2.31	0.580317	8.53	94	60.7	160	23.7109	28.6267
A57	C	0	55	1	144.8	80.12	30.8	41.6	144.3	3720	38.2456	18.6901	1.96	0.613122	14.21	113	69	168	24.4473	31.8754
A62	C	0	47	3	99	64.9	32	63.5	285.4	3812	25.4035	13.3216	2.27	0.678733	9.41	122	59	168	20.9042	40.4004
A64	C	0	60	3	25.3	37.8	33.1	104.1	109.2	3292	13.4211	6.5731	1.5	1.23529	12.83	100	61	160	23.8281	34.0984
A66	C	1	56	1	31.8	17.2	32.6	27.6	96.9	3037	1.56725	0.918129	1.53	0.68552	7.7	72	62	158	24.8358	12.8914
A74	C	0	49	3	40.1	20.2	36.2	37.5	87.7	1877	2.95906	1.4269	1.58	0.996606	13.67	74	49	183	14.6317	17.244
A76	C	0	58	2	271.4	136.2	31.4	334.7	682.6	2005	3.5848	1.79532	1.34	0.38009	9.76	93	75	182	22.6422	23.9148
A77	C	0	61	4	89.8	44.9	29.2	127.3	248.8	2059	4.90643	2.54971	1.51	0.424208	6.51	84	61	160	23.8281	23.8949
A83	C	0	48	1	26.1	9.3	37	69.2	114.9	3525	2.05848	1.2807	1.3	0.690045	5.41	106	70	168	24.8016	16.7085
A85	C	0	65	1	27.1	9.8	29.4	16.2	80.6	3068	2.45029	1.70175	1.43	0.855204	6.31	108	80	175	26.1224	13.8236
A88	C	0	51	3	32.4	20.3	30.7	35.7	158.6	2948	2.33333	1.67836	1.28	0.493213	5.27	140	65	170	22.4913	12.3976
A89	C	1	43	1	50.7	25.8	37	19	169.1	2581	8.84795	3.70175	2.2	0.580317	5.15	89	60.5	163	22.7709	23.5018
A92	C	0	56	3	47.9	22.9	32.9	29.9	181.6	2866	11.1228	7.05263	1.83	0.595023	5.61	101	80	165	29.3848	22.3044
A94	C	0	50	1	423.1	98.8	34.2	233.7	397.4	3284	31.614	12.3041	1.31	0.809955	19.4	99	55	164	20.4491	22.5089
A95	C	0	52	1	104.7	103.7	38	241.9	222	3974	0.959064	0.614035	1.29	1.22172	6.26	98	64.5	173	21.551	11.1985
A97	C	0	66	1	95.2	42.3	35.7	27.3	118.1	4125	16.9474	8.44444	1.5	0.608597	6.34	73	60	161	23.1473	21.828
A111	C	1	47	3	31.7	17.2	35.2	44.4	98.3	1256	2.78363	1.54386	1.5	0.718326	6.55	55	60	164	22.3081	14.841
A113	C	0	58	1	13.9	9.5	30.4	38.7	95.1	2535	2.80117	2.07018	1.36	1.4819	7.84	63	73.1	172	24.7093	17.5315
A114	C	0	58	1	96.7	62.2	29.2	41.7	74.7	3204	22.6842	6.0117	2.38	0.7319	9.15	126	95	170	32.872	30.4854
A115	C	1	57	1	38.5	36.1	32.8	45.8	81.8	2577	3.24561	2.12865	1.72	0.484163	5.62	80	70	165	25.7117	16.9542
A120	C	0	33	3	57	30.7	33.2	100.2	147.8	5298	9.11696	4.23392	1.38	1.08937	4.52	86	99	172	33.464	19.5288
A121	C	0	47	1	117.1	52.1	27.4	30.8	74.9	2117	22.5789	6.05848	2.3	0.579186	6.78	92	75	165	27.5482	33.5829
A122	C	1	54	1	27.7	15.4	32.6	33	86	2307	7.01754	4.06433	2.22	0.390271	11.79	86	50	163	18.8189	23.8401
A130	C	0	36	3	32.3	1.1	26.4	235.7	73.3	2166	10.2865	3.15205	3.26	3.2138	15.55	84	60	160	23.4375	51.7324
A131	C	0	57	1	80.8	33.9	30.6	173.8	173.5	2445	9.18129	3.80117	1.28	1.05882	5.85	85	65	177	20.7476	18.1227
A132	C	0	56	3	129.4	59	33.9	421.9	465.6	1964	6.44444	3.16959	1.43	0.654977	5.83	119	60	158	24.0346	20.0229
A133	C	0	62	1	51.5	55.7	37.3	127	117.4	4384	1.80702	1.21637	1.04	0.78733	8.12	168	76.5	171	26.1619	9.10581
A143	C	0	43	1	72.4	40.5	28.5	32.9	106.7	3944	23.9064	7.74269	2.43	0.674208	5.33	96	80	150	35.5556	30.9167
A145	C	1	65	5	128.2	120.4	28.9	239.8	358.4	1275	17.1579	3.54971	1.29	1.69118	23.61	84	46	163	17.3134	25.0548
A150	C	0	37	1	42.8	28.3	32.3	227.7	298.4	2252	1.67251	0.883041	1.15	0.693439	5.29	99	51	172	17.239	9.93949
A4	Pre	0	51	1	52.2	90.9	45.2	426.1	196.1	7746	0.812865	0.625731	1.13	0.744344	5.44	168	70	176	22.5981	7.79884
A5	Pre	0	53	3	24.3	14.7	33.3	25.2	91.1	2667	2.36257	1.66667	1.59	1.04638	9.68	59	78	168	27.6361	15.3076
A7	Pre	0	48	1	55.9	23.4	33.2	20.2	70.7	3146	2.61404	1.76023	1.16	0.923077	4.77	88	80	172	27.0416	11.7245
A10	Pre	1	57	1	30.5	16.5	41.4	13.2	73.1	4758	0.959064	0.707602	1.27	0.653846	6.08	106	71	170	24.5675	9.10699
A12	Pre	0	53	1	34.3	13.6	31.7	22.8	140.4	2190	1.51462	1.07018	1.47	0.702489	5.48	83	54	170	18.6851	12.3143
A13	Pre	0	64	4	36	22.8	33.3	28.2	151.7	3699	5.04094	4.09942	1.27	0.684389	6.13	143	75	174	24.7721	15.2215
A18	Pre	1	69	2	74.2	23.1	28.6	30.8	172.54	2383	5.33918	3.54971	1.49	0.705882	5.19	119	67	160	26.1719	17.2281
A19	Pre	0	40	1	27.6	17.8	33.6	53.3	147.7	2998	0.982456	0.730994	1.57	1.01697	8.6	76	70	170	24.2215	11.6431
A20	Pre	1	42	5	152.1	94.9	33.9	332.4	425.1	3551	24.1111	11.4912	1.31	0.701357	5.84	91	55	160	21.4844	21.4848
A23	Pre	0	57	1	56.6	47.9	40	422.3	454.6	3206	1.87135	1.06433	0.91	0.606335	24.23	140	53.5	175	17.4694	8.79877
A25	Pre	1	50	1	55.4	43.4	30.4	27.2	216.9	3240	4.7193	3.37427	1.34	0.599548	5.46	134	98.4	168	34.8639	15.5732
A27	Pre	0	45	1	20.7	22.3	42.1	35.7	102.8	5448	0.497076	0.391813	1.19	0.864253	5.57	114	87.5	180	27.0062	8.37828
A30	Pre	0	63	1	29.6	23	29	133.1	82.7	2590	1.96491	1.4269	1.2	0.861991	5.15	138	85	170	29.4118	11.0252
A31	Pre	0	65	5	33.5	13.1	30	21.6	71.6	2194	16.4503	7.87719	2.07	0.505656	5.18	81	65	175	21.2245	49.0138
A34	Pre	0	49	1	42.4	33	34.4	85.1	103.8	7572	1.29825	0.988304	1.04	0.745475	4.65	152	99	172	33.464	7.8559
A37	Pre	0	57	3	39.1	19.9	23.2	39.2	109.1	3703	4.88304	3.46199	1.27	0.938914	8.14	119	84	179	26.2164	15.1012
A38	Pre	0	52	1	24.2	25.7	48.2	49.1	103.9	7108	0.736842	0.567251	0.96	1.10747	5.75	134	64	175	20.898	7.40685
A39	Pre	0	57	0	51.8	28.2	29.1	29.6	241.1	2307	9.54386	4.95322	1.94	0.631222	5.41	98	78.7	170	27.2318	22.3794
A44	Pre	1	50	5	167.7	57.8	29.6	214.7	358.1	2746	12.6433	5.50292	1.25	0.33371	5.32	78	50	165	18.3655	18.5195
A46	Pre	0	58	4	40.3	8.2	31.2	22.8	162.2	2918	3.36257	2.11111	1.5	0.674208	5.71	110	77	176	24.858	15.5552
A47	Pre	1	43	4	19.7	17.2	38.3	12.1	60.2	4315	0.502924	0.409357	1.19	0.493213	5.9	78	56.7	155	23.6004	8.37828
A48	Pre	1	57	0	27.1	16.3	34.2	13	235.9	2200	10.5146	7.46199	2.37	0.770362	6.43	91	70	168	24.8016	24.9878
A51	Pre	0	40	1	34.2	49.7	41.4	98.8	151.1	4290	1.29825	0.947368	1.06	0.548643	8.43	115	60	165	22.0386	8.06924
A52	Pre	0	44	0	28.9	27.3	38.9	52.5	73.1	5614	0.701754	0.549708	1.02	0.802036	6.33	78	58.4	172	19.7404	6.65179
A53	Pre	0	33	5	157.8	133	33.9	189.9	1237.4	2634	9.77778	3.81287	1.04	0.487557	5.54	94	58	172	19.6052	15.4881
A54	Pre	1	53	0	53.4	35.7	29.9	84.4	116.1	3965	3.09357	1.88304	1.4	0.691176	8.48	113	72.5	158	29.0418	14.4673
A55	Pre	0	40	1	48.4	16.6	19.1	10.3	101.3	1967	2.36842	1.73099	1.42	0.74095	6.85	80	90	174	29.7265	13.6166
A58	Pre	0	42	1	41.3	42.4	45.3	81	54.9	9200	0.900585	0.760234	0.91	0.807692	6.33	173	68	175	22.2041	6.43
A59	Pre	1	47	3	40.1	14.3	30.7	16.6	249.131	3052	26.4211	11.6842	2.84	0.761312	7.18	74	80	165	29.3848	35.9029
A60	Pre	0	60	1	15.5	15.1	32.6	23.9	61.2	3659	1.07018	0.812865	1.36	0.628959	16.66	63	76	180	23.4568	10.1302
A65	Pre	0	59	2	98.3	22.4	32.5	87.8	117.9	5851	22.2339	13.345	1.07	0.643665	11.04	134	67.5	175	22.0408	24.7949
A69	Pre	1	56	0	27.1	15.2	30	11.3	66.4	2186	1.06433	0.777778	1.11	1.27489	9.5	120	62.5	171	21.3741	11.7486
A70	Pre	0	40	1	33.8	17.5	30.7	35.5	74	3401	1.37427	1.03509	1.37	0.569005	5.17	75	76	175	24.8163	11.1576
A71	Pre	0	37	1	16	12	39.2	20.1	51.6	4493	1.20468	0.94152	1.4	0.790724	6.75	70	84	185	24.5435	10.9024
A72	Pre	0	56	1	22.7	19	30.2	19.4	96.4	2798	0.97076	0.695906	1.37	0.794118	17.15	77	73	172	24.6755	14.5669
A73	Pre	0	43	1	52.7	15.9	31.5	105.6	180.2	2801	1.68421	1.16959	1.09	0.771493	5.15	117	72.7	172	24.5741	9.36569
A75	Pre	0	63	5	44.7	30.9	26.9	88	140.9	2076	1.80117	0.929825	1.35	0.718326	5.59	57	50	174	16.5147	28.7105
A78	Pre	0	51	4	21	7.9	24.8	23.7	95.5	1805	4.64912	2.74269	1.55	0.25905	18.08	66	50	172	16.901	27.0051
A79	Pre	1	57	1	31.1	12.5	30.3	18.4	122.9	3181	2.27485	1.4386	1.51	0.45362	8.72	102	56.5	163	21.2654	14.1525
A80	Pre	0	47	1	40.5	27.7	31.3	19	102.9	3591	3.12339	2.39766	1.95	0.497738	6.49	91	60	170	20.7612	18.2148
A81	Pre	0	44	1	48.9	30.3	36	21.1	111.3	2761	5.38012	4.04094	1.68	0.608597	5.29	140	84.5	178	26.6696	18.6011
A82	Pre	0	59	3	132.8	66.3	32.3	110.7	181.7	1911	4.80702	2.46199	1.37	0.541855	5.93	103	65	170	22.4913	15.8908
A86	Pre	0	42	1	37.8	17.9	29.5	20.6	150.7	2190	3.06433	1.76023	1.37	0.807692	5.2	110	63	165	23.1405	19.2768
A87	Pre	0	47	3	35.1	15.7	20.7	22.5	76.4	1612	1.80117	1.1462	1.32	3.11991	5.44	55	125	185	36.523	22.6525
A90	Pre	0	39	3	26.1	21.6	36	37.6	146.3	5099	1.7193	1.2807	1.2	0.710407	8.8	149	111	178	35.0335	10.5204
A91	Pre	0	43	1	53.3	39.9	34	31.3	183	4472	2.99415	2.30994	1.29	0.614253	5.53	112	59	170	20.4152	13.4274
A93	Pre	0	61	1	55.4	33.4	33.6	111.7	225.7	3403	6.18713	3.25146	1.16	0.755656	4.19	177	75.7	173	25.2932	14.9812
A96	Pre	0	59	1	23.4	30.2	45.9	37.5	101.9	7756	1.05263	0.777778	1.47	0.864253	5.95	177	75.9	170	26.263	10.9388
A100	Pre	0	49	1	41.6	32	37.2	433.9	365.6	1630	3.55556	1.60234	1.31	0.430995	6.06	75	85	180	26.2346	20.6093
A103	Pre	0	35	1	33.5	31.9	34.5	84	104.8	3794	1.83041	1.38596	1.63	0.573529	5.31	164	72	168	25.5102	14.1873
A104	Pre	0	45	1	81.3	49	34.5	56.8	130.1	5477	18.1345	8.53801	2.65	0.753394	6.58	78	75.5	173	25.2264	28.2988
A105	Pre	0	44	3	33.2	21.4	37.2	17.8	193.5	2059	8.68421	4.67836	2.34	0.727376	4.34	89	72.9	174	24.0785	24.1222
A106	Pre	0	66	1	26.4	17.2	32.4	52.6	159.5	2372	2.47953	1.90643	1.47	0.717195	6.04	88	70	173	23.3887	14.1774
A108	Pre	1	50	5	140.9	78.9	33.7	38.5	193.9	1602	13.9357	8.22807	2.55	0.58371	4.8	83	72.2	160	28.2031	50.7225
A110	Pre	1	64	0	49.7	26.8	22.3	19.5	76.4	2678	2.26316	1.60819	1.43	0.790724	4.4	112	55	160	21.4844	13.5233
A112	Pre	0	71	1	19.9	14.3	43.8	163.9	94.2	7567	0.678363	0.538012	0.95	0.917421	5.26	156	57.5	165	21.1203	6.43
A116	Pre	0	66	1	22.4	21.5	40.5	44.7	103.1	2934	3.06433	2.39766	1.288	0.65724	5.34	80	84	186	24.2803	13.4976
A117	Pre	1	58	1	38.8	34	39.5	50.8	75.4	5929	2.70175	2.10526	1.29	0.70362	7.47	143	64	150	28.4444	13.0389
A123	Pre	0	49	1	31.7	34.9	32	123.6	121.6	2901	1.15205	0.824561	1.13	0.920814	5.95	94	60	169	21.0077	8.33386
A124	Pre	0	59	1	48.5	22.5	29.8	125.1	196.4	1761	4.09942	2.27485	1.68	0.521493	9.42	97	54.8	176	17.6911	17.5735
A125	Pre	0	49	1	33.6	24.3	36.4	47.8	126.3	4066	1.06433	0.730994	1.31	0.544118	7.04	130	98	180	30.2469	9.68996
A126	Pre	1	67	1	38.3	18.3	36	41.3	95	5589	0.982456	0.695906	1	0.476244	6.06	112	60	160	23.4375	6.43
A127	Pre	0	55	1	50.3	34.7	23.1	15.7	98	2034	2.53216	1.47368	1.46	0.739819	8.6	117	79.8	175	26.0571	14.1804
A134	Pre	1	43	1	63.8	32	37.6	619	336.6	10457	0.836257	0.637427	1.03	0.711538	6.43	159	62	170	21.4533	6.76106
A135	Pre	0	59	1	35	30.7	33	105.7	71.1	3077	2.34503	1.68421	1.44	1.08145	5.16	100	90	180	27.7778	14.485
A136	Pre	0	40	1	34.1	15.1	40.7	21.3	100.4	5182	3.15205	2.26901	1.62	0.752262	9.13	127	85	177	27.1314	16.1728
A137	Pre	1	59	1	36.1	32.6	32	17.8	133.9	2137	2.37427	1.7076	1.5	0.443439	5.79	118	81	173	27.0641	14.2397
A138	Pre	0	55	3	25.6	13.2	35.7	71.7	82.8	3932	1.73099	1.12281	1.34	1.29525	6.8	86	80	170	27.6817	14.2578
A140	Pre	0	47	3	34.6	8.9	25.6	45.8	117.7	1664	3.19298	2.04678	2.3	0.751131	8.84	92	90.7	174	29.9577	20.147
A141	Pre	0	29	5	19.6	10.2	33	48	80.9	1246	3.11111	1.5848	1.25	0.919683	4.59	104	87	173	29.0688	13.2194
A142	Pre	0	62	3	20.7	8.7	40.4	13.7	84.5	3212	1.39766	1.04678	1.29	0.782805	7.55	83	60	168	21.2585	10.5475
A144	Pre	0	46	3	49.8	34.5	41.6	37.7	131.1	4239	40.5205	14.9883	1.78	0.531674	5.24	82	75	180	23.1481	50.7309
A146	Pre	0	44	0	25.3	7.9	33.5	61.1	160.4	3435	1.47953	1	1.67	0.799774	11.98	95	64	160	25	13.6543
A147	Pre	0	58	5	87	72.2	38	209.4	261.1	4426	3.02924	2.15789	0.99	0.578054	6.76	139	68	172	22.9854	10.5069
A148	Pre	1	66	2	36.9	19.5	30.8	13.7	82.5	1964	2.38012	1.68421	1.49	0.709276	4.95	74	65	160	25.3906	15.7641
A149	Pre	0	42	1	188.7	63.4	33.6	31.7	176.6	2579	1.70175	1.1462	1.35	0.901584	5.91	113	75	170	25.9516	11.8008
A152	Pre	0	57	1	32.8	25.1	50.7	136.9	109.9	8369	1.90058	1.51462	0.98	0.937783	6.25	168	80	172	27.0416	8.85737
A153	Pre	1	57	2	47.9	30.8	35.1	53.2	147.7	3416	1.29825	0.836257	1.08	0.496606	7.2	92	55	158	22.0317	8.2786
A154	Pre	1	32	8	46.2	27.4	26.1	19	121	1894	2.82456	1.54971	1.35	1.36086	5.25	97	55	158	22.0317	21.1168
A155	Pre	1	48	8	28.2	29.5	31.5	84	127.9	2770	1.31579	0.80117	0.96	0.627828	8.1	72	53	165	19.4674	10.8064
B4	Post1	0	51	1	24.5	32	37.5	134.7	283.5	3740	1.12281	0.77193	1.24	0.748869	5.66	105	59.5	176	19.2084	-
B5	Post1	0	53	3	34.8	85.3	37.5	649	141.7	4420	2.54386	1.22222	0.87	1.07579	4.82	87	70	168	24.8016	-
B7	Post1	0	48	1	20.8	15.5	38.8	35	68.7	4857	1	0.707602	0.99	0.763575	6.63	92	69	172	23.3234	-
B10	Post1	1	57	1	60.7	268.6	38.1	28.6	66.2	3645	0.830409	0.614035	1.1	0.593891	5.91	96	70	170	24.2215	-
B12	Post1	0	53	1	11.8	26	39.9	65.9	66.6	3002	0.824561	0.637427	0.98	0.578054	4.52	98	45	170	15.5709	-
B13	Post1	0	64	1	38.7	109.1	37.6	102.9	153.4	3985	2.18713	1.38596	1.02	0.716063	7.05	106	62	174	20.4783	-
B18	Post1	1	69	2	15.4	24.1	35	38.5	55.7	3652	1.47953	1.07602	1.03	0.55543	5.7	90	53	160	20.7031	-
B19	Post1	0	40	1	17.9	39.8	36.4	88.6	83.3	3597	0.625731	0.473684	1.12	1.22059	6.53	104	70	170	24.2215	-
B20	Post1	1	42	5	31.1	145.2	34.8	277.1	262.6	4399	4.4386	2.46784	0.99	0.582579	5.14	78	52	160	20.3125	-
B23	Post1	0	57	1	18	13.7	40.2	57.5	107	5165	0.74269	0.508772	1.04	0.498869	4.28	100	59	175	19.2653	-
B25	Post1	1	50	1	84.5	237.3	44.4	335.5	162.8	5848	1.4269	0.912281	0.92	0.618778	6.48	130	85	168	30.1162	-
B27	Post1	0	45	1	22.3	84.3	36.1	142.4	92.2	4086	0.690058	0.508772	0.99	0.804299	5.44	115	80	180	24.6914	-
B30	Post1	0	63	1	16.3	146.2	36.5	125.7	88.4	3889	1.92982	1.18713	1.01	0.958145	4.34	90	80	170	27.6817	-
B34	Post1	0	49	1	52.1	220.6	37.6	262.5	86.5	4538	0.853801	0.304094	0.94	1.21267	3.49	131	87	172	29.4078	-
B37	Post1	0	57	3	14.1	44.4	33.2	84	60	2148	1.5614	0.783626	1.26	1.30656	12.29	94	78	179	24.3438	-
B38	Post1	0	52	1	12.3	55.8	38.3	71	79.7	4434	1.33333	0.994152	1.06	1.02602	18.52	130	60	175	19.5918	-
B39	Post1	0	57	0	16.3	51.9	40.7	134.5	97.8	4154	1.80117	1.08187	1.13	0.883484	8.1	94	73.5	170	25.4325	-
B42	Post1	0	49	1	39	90.5	36.8	103.6	101.2	3031	1.02924	0.654971	1.19	0.545249	4.64	90	73.5	175	24	-
B44	Post1	1	50	5	10.4	22.5	35.7	45.8	102.5	2866	2.75439	1.46199	1.08	0.332579	5.21	108	43	165	15.7943	-
B47	Post1	1	43	4	8.2	27.5	42.6	86.3	71.9	5478	1.51462	1.21637	1.09	0.423077	5.17	102	51	155	21.2279	-
B48	Post1	1	57	0	7.1	32.2	33.4	36.5	84	3726	1.2924	0.818713	1.12	0.479638	5.75	97	60	168	21.2585	-
B51	Post1	0	40	1	33.5	39.2	36.2	122.2	218.7	3857	0.719298	0.491228	1.1	0.535068	6.52	97	57.5	165	21.1203	-
B52	Post1	0	44	0	14.1	41.6	39.7	48.7	69.5	5021	0.789474	0.596491	1.04	0.69457	5.18	108	52	172	17.5771	-
B53	Post1	0	33	5	13.6	12.6	41.1	30	111.9	3929	0.976608	0.654971	1.15	0.350679	4.94	102	53.3	172	18.0165	-
B54	Post1	1	53	0	21.4	66.3	36	152.9	89.2	3494	0.953216	0.643275	1.07	1.12217	6.23	85	70.4	158	28.2006	-
B55	Post1	0	40	1	9.3	13.6	39.6	60.7	71.9	3733	0.549708	0.362573	1.08	1.03281	4.61	65	72	174	23.7812	-
B58	Post1	0	42	1	14.9	52.7	51.8	97.9	82.9	3808	0.461988	0.345029	1.01	0.710407	7.58	109	61.5	175	20.0816	-
B59	Post1	1	47	3	55.6	37.4	37.8	212.5	202.7	3630	7.20468	3.59064	1.12	0.471719	5.24	113	72.9	165	26.7769	-
B60	Post1	0	60	1	12.5	43.4	38.8	34.1	77.1	4771	0.888889	0.690058	1.09	0.550905	10.23	103	72	180	22.2222	-
B65	Post1	0	59	2	41.5	26.9	32	218.9	199.5	3171	2.34503	1.31579	0.9	0.63009	6.57	95	65	175	21.2245	-
B67	Post1	0	44	1	14.6	19.9	45.2	123.6	168.5	5125	2.89	1.77	0.92	0.57	6.22	92	58	168	20.5499	-
B70	Post1	0	40	1	16.8	55.5	39.2	146.5	86	4362	1.17544	0.795322	0.94	0.559955	5.32	112	71.1	175	23.2163	-
B71	Post1	0	37	1	19.5	59.6	40.1	62.1	37	2978	0.830409	0.654971	1.39	0.752262	5.43	103	75.4	185	22.0307	-
B78	Post1	0	51	4	12.5	7.1	36	59.7	97.8	2780	1.19883	0.789474	1.17	0.512443	6.08	63	50	172	16.901	-
B79	Post1	1	57	1	17.1	26.2	43.2	86.5	71.1	4341	0.982456	0.719298	0.99	0.658371	6.27	74	52.4	163	19.7222	-
B80	Post1	0	47	1	19	26.9	32.3	71.5	51.4	3276	1.17544	0.818713	1.11	0.723982	11.46	83	60	170	20.7612	-
B81	Post1	0	44	1	24.2	57.5	35.7	68.9	70.7	2987	1.57895	1.03509	1.34	0.636878	4.7	93	73.5	178	23.1978	-
B82	Post1	0	59	1	40.6	55.6	37.1	82.5	125.5	3560	1.56725	0.912281	0.99	0.850679	5.65	79	92.4	170	31.9723	-
B86	Post1	0	42	1	33	75.3	40.6	79.8	96.4	2933	1.71345	1.28655	1.28	0.773756	4.49	110	52	165	19.1001	-
B87	Post1	0	47	3	14.6	17	33.6	59.2	79.1	3807	0.502924	0.380117	1.01	1.28281	5.33	85	93	185	27.1731	-
B90	Post1	0	39	3	23	73.3	36.8	116.1	99.8	4668	0.660819	0.497076	1.09	0.711538	8.74	109	104	178	32.8241	-
B91	Post1	0	43	1	14.5	19.3	41.6	49.2	94.4	3800	0.783626	0.573099	1.16	0.69457	4.67	99	54	170	18.6851	-
B93	Post1	0	61	1	22.3	42.2	36.4	51.9	83.7	3152	1.4269	0.953216	0.98	0.855204	5.92	103	71.5	173	23.8899	-
B96	Post1	0	59	1	13.2	16.6	39.1	49	60	3545	0.97076	0.637427	1.06	0.668552	5.93	116	72.8	170	25.1903	-
B107	Post1	1	38	0	81.4	102.2	36.2	70.5	66.4	3928	1.4386	0.725146	1.09	0.503394	6.88	77	45	155	18.7305	-
B108	Post1	1	50	5	38	144.7	38.6	46.2	70.3	3304	2.05263	1.08187	1.03	0.656109	4.64	94	68.2	160	26.6406	-
B110	Post1	1	64	0	14.9	7.7	36.8	80.6	68.2	4026	0.660819	0.497076	0.98	0.406109	6.72	87	56.1	160	21.9141	-
B112	Post1	0	71	1	17.2	17.1	45.6	35.1	89.4	4861	0.631579	0.473684	1.25	1.42308	5.52	107	57	165	20.9366	-
B116	Post1	0	66	1	18.3	45.2	35.6	60.5	71.9	2697	0.807018	0.532164	1.05	0.59276	5.83	95	80	186	23.1241	-
B117	Post1	1	58	1	42.5	68.3	37.5	65.9	58.6	4275	0.918129	0.649123	1	0.70362	8.75	125	62.5	150	27.7778	-
B123	Post1	0	49	1	14	17.5	36.1	49.4	75	2980	0.777778	0.549708	0.95	0.885747	4.93	121	60	169	21.0077	-
B124	Post1	0	59	1	15.6	21.4	39.2	62.7	78.8	2675	1.43275	0.94152	1.12	0.302036	7.42	92	52.3	176	16.884	-
B125	Post1	0	49	1	17.3	49.9	35.8	72.9	61.6	3434	0.847953	0.25731	1	0.532805	15.4	111	90	180	27.7778	-
B126	Post1	1	67	1	32	65.1	37.6	34.1	122.9	3687	1.1345	0.672515	0.98	0.430995	5.82	91	63.4	160	24.7656	-
B127	Post1	0	55	1	26.8	91.9	37.4	64.2	62.7	3716	1.54386	1.15789	1.07	0.582579	4.71	108	72	175	23.5102	-
B128	Post1	0	43	1	21.6	77.8	34.6	155.7	123.9	3201	1.59064	0.918129	1.05	0.615385	6.59	87	75	185	21.9138	-
B134	Post1	1	43	1	14.8	106.3	37.2	199.4	122.6	4652	1.05263	0.631579	1.11	0.570136	6.71	87	62	170	21.4533	-
B135	Post1	0	59	1	17.6	55.3	37.7	32.1	33.7	2754	1.47953	1.03509	1.25	0.961538	5.14	77.4	87	180	26.8519	-
B136	Post1	0	40	1	14.4	59.7	38.8	102.7	72.5	4674	1.49708	0.982456	1.05	0.831448	6.91	117	83	177	26.493	-
B137	Post1	1	59	1	11.6	21.9	34.5	103.7	102	3354	0.807018	0.54386	0.98	0.409502	4.5	121	74	173	24.7252	-
B138	Post1	0	55	3	10.3	6.6	36.2	56.3	97.6	4969	0.719298	0.526316	1.15	1.13235	5.67	78	76.6	170	26.5052	-
B140	Post1	0	47	3	9.6	12.5	36.2	38	61.1	2780	0.964912	0.643275	1.07	0.709276	6.29	99	86.5	174	28.5705	-
B141	Post1	0	29	5	25.3	19.9	35.1	32.8	40.8	2381	1.66667	1.05263	1.11	0.958145	5.32	92	76.9	173	25.6941	-
B142	Post1	0	62	3	27.5	112.4	36	138.1	100.5	3504	1.84795	0.994152	1.16	0.828054	4.82	102	59.3	168	21.0105	-
B144	Post1	0	46	3	11.5	37.1	38.8	31.9	70.4	3199	2.76608	1.67836	1.03	0.324661	5.89	95	80	180	24.6914	-
B146	Post1	0	44	0	38.5	106.9	33.5	136.7	94.6	3209	0.883041	0.555556	0.96	0.539593	7.23	87	64.7	160	25.2734	-
B147	Post1	0	58	5	16.8	52.9	35.9	102.6	89.3	2579	1.12865	0.701754	1.01	0.686652	11.4	96	62.2	172	21.0249	-
B148	Post1	1	66	2	48.9	39.5	43.9	120.9	99.7	4000	1.30409	0.754386	0.89	1.04412	5.91	90	57	160	22.2656	-
B149	Post1	0	42	1	44.1	54.8	43.1	89.9	99.5	3927	2.17544	1.15205	1.15	0.668552	4.94	89	64.2	170	22.2145	-
B152	Post1	0	57	1	18.2	23.5	41.2	73.6	74.1	3318	0.812865	0.625731	0.97	1.86765	5.05	102	80.5	172	27.2107	-
B153	Post1	1	57	2	31.1	82.3	37.8	76.8	83.2	3269	1.03509	0.672515	0.98	0.479638	5.02	97	53.5	158	21.4309	-
B154	Post1	1	32	6	7.6	3	36.3	47.2	85.2	4241	1.1345	0.777778	1.07	1.03167	4.46	70	45.7	158	18.3064	-
B155	Post1	1	48	6	21.5	62.8	42	43.5	77.5	4234	1.03509	0.725146	0.98	0.720588	8.01	111	54.5	165	20.0184	-
C4	Post2	0	51	1	29.2	49.3	44.3	43.5	156.1	6505	1.14035	0.865497	-	0.75905	5.63	148	67	176	21.6296	-
C5	Post2	0	53	3	21.7	12.6	42.5	44.6	73	5579	1.36257	0.947368	-	1.69796	5.77	94	73	168	25.8645	-
C7	Post2	0	48	1	21.2	13.7	46.8	15.4	72	6544	0.900585	0.701754	-	1.19796	6.43	135	71.5	172	24.1685	-
C12	Post2	0	53	1	12.8	8.1	44.7	30.1	99	5556	1.16374	0.953216	-	0.856335	5.82	123	46	170	15.917	-
C13	Post2	0	64	1	36.5	80.7	39	140.6	239.1	5639	1.65497	1.15205	-	0.883484	8.4	120	67	174	22.1297	-
C19	Post2	0	40	1	46	82.9	46.7	62.6	119.3	7549	0.777778	0.660819	-	1.06674	6.17	139	70	170	24.2215	-
C20	Post2	1	42	5	239.8	75.4	40.4	147.7	412.1	5707	2.50877	1.36842	-	0.736425	5.53	123	53	160	20.7031	-
C23	Post2	0	57	1	40.8	58.9	43.2	46.3	119.4	6507	1.45614	1.15789	-	0.830317	12.08	134	61	175	19.9184	-
C25	Post2	1	50	1	28.4	45.7	44.4	64.9	105.1	7890	0.795322	0.649123	-	0.755656	5.46	140	85.5	168	30.2934	-
C30	Post2	0	63	1	24.6	18.8	40.9	16.3	71.6	7453	1.25146	0.994152	-	1.24208	5.63	124	79	170	27.3356	-
C31	Post2	0	65	5	32.4	10.8	31.8	54	195.5	4516	1.69591	0.812865	-	1.16176	4.83	120	48	175	15.6735	-
C34	Post2	0	49	1	38.3	33.1	42.3	92.3	70.4	6718	0.795322	0.614035	-	1.08145	5.51	177	85	172	28.7317	-
C37	Post2	0	57	3	14	12.3	43.2	24.3	86.9	5484	0.80117	0.619883	-	1.48643	7.79	108	78.5	179	24.4999	-
C38	Post2	0	52	1	14.6	11	44.2	13.9	72.5	5968	0.918129	0.71345	-	1.20814	7.95	129	59.5	175	19.4286	-
C39	Post2	0	57	0	18.6	10.8	39.3	35.7	280.4	8771	1.09942	0.894737	-	1.11991	6.56	138	74	170	25.6055	-
C42	Post2	0	49	1	56	72	44.7	102	261.1	5282	1.11111	0.807018	-	0.986425	5.33	150	65.5	175	21.3878	-
C44	Post2	1	50	5	16.1	13.7	39.9	120.5	110.2	6064	1.21637	0.859649	-	0.816742	5.67	139	49	165	17.9982	-
C46	Post2	0	58	4	21.8	8.9	39	23.8	79.1	3746	1.5848	1.25731	-	0.762443	7.48	98	67	176	21.6296	-
C47	Post2	1	43	4	40.8	100.8	40.8	68.3	77.9	5648	1.19883	0.877193	-	0.770362	5.51	109	55	155	22.8928	-
C48	Post2	1	57	0	17.2	19.4	42.6	25.3	89.3	6640	0.906433	0.654971	-	0.763575	5.31	126	62	168	21.9671	-
C51	Post2	0	40	1	18.7	23.2	44.3	58.9	141.9	6471	1.24561	1.01754	-	0.75	8.5	147	60	165	22.0386	-
C52	Post2	0	44	0	15	30.6	45.6	23.2	100.5	7441	0.906433	0.719298	-	0.878959	5.83	138	52	172	17.5771	-
C54	Post2	1	53	0	11.6	19.6	36.8	51.4	92.3	5646	1.12865	0.900585	-	1.54638	6.82	85	69.5	158	27.8401	-
C55	Post2	0	40	1	19.4	12.7	36.4	18.9	85.4	6479	0.549708	0.444444	-	1.15837	6.51	106	75	174	24.7721	-
C58	Post2	0	42	1	41.3	42.7	45.2	38.7	151.6	7450	0.532164	0.421053	-	0.906109	6.94	139	60	175	19.5918	-
C59	Post2	1	47	3	51.7	82.3	43	146.1	259.1	6759	3.95322	2.30994	-	0.770362	6.1	129	66	165	24.2424	-
C65	Post2	0	59	2	72.3	12.1	38.2	375	379.5	6287	1.22222	0.760234	-	0.760181	11.47	136	57.8	175	18.8735	-
C67	Post2	0	44	1	32.6	12.7	44	41.4	119	7131	1.32	0.9	-	0.7	6.39	126	55	168	19.487	-
C69	Post2	1	56	0	12.1	8.5	39.9	12.9	65.6	5469	1.36842	1.14035	-	1.22511	5.48	97	62	171	21.2031	-
C70	Post2	0	40	1	31.7	36.4	42.9	50.3	120.6	7989	0.690058	0.532164	-	0.737557	5.64	141	71	175	23.1837	-
C71	Post2	0	37	1	17.9	30.4	44.5	45.6	55	5519	0.760234	0.608187	-	0.819005	7.62	131	79	185	23.0825	-
C72	Post2	0	56	1	28.8	36.3	38.8	33.9	51.1	3877	1.38012	0.982456	-	1.74434	6.33	121	70	172	23.6614	-
C80	Post2	0	47	1	23.9	14.5	44.7	27.1	92.9	7687	0.748538	0.584795	-	1.36312	8.93	106	55	170	19.0311	-
C81	Post2	0	44	1	25	16.8	46.3	27.4	73.9	5311	1.00585	0.760234	-	0.957014	6.06	137	72.5	178	22.8822	-
C87	Post2	0	47	3	29	42.3	38.8	105.3	93	7040	1.04094	0.888889	-	1.56561	5.94	122	90	185	26.2966	-
C90	Post2	0	39	3	23.7	17	42.3	38	147.6	10942	0.631579	0.51462	-	0.998869	9.68	175	98	178	30.9304	-
C93	Post2	0	61	1	27.9	14.4	37.8	15.4	83.8	6340	0.97	0.77	-	0.87	6.31	129	65	173	21.7181	-
C96	Post2	0	59	1	32.8	39.7	41.9	47.5	171.6	8966	0.748538	0.614035	-	0.957014	6.61	146	75	170	25.9516	-
C101	Post2	1	52	1	31.1	28	41.8	28.6	79.5	7066	0.982456	0.783626	-	0.941176	6.31	115	58	163	21.83	-
C103	Post2	0	35	1	31.7	47.4	42.1	33.9	85.9	8230	1.39766	1.1345	-	0.909502	4.95	155	68	168	24.093	-
C104	Post2	0	45	1	26.1	35.1	44.5	42.6	113.3	7746	2.12865	1.60819	-	1.0724	5.84	115	72	173	24.0569	-
C105	Post2	0	44	3	38.9	40.1	42	39.8	100.7	7593	0.953216	0.695906	-	1.04864	5.09	143	63.5	174	20.9737	-
C106	Post2	0	66	1	22.9	20.9	39.8	109.2	233.6	4083	1.35673	0.953216	-	1.07919	6.23	111	68	173	22.7204	-
C107	Post2	1	38	0	20.2	27.7	43.2	21.9	83.9	5252	1.56725	1.15205	-	0.925339	6.24	87	42.5	155	17.6899	-
C108	Post2	1	50	5	18.1	18.9	44.4	28.3	125.4	6288	1.44444	1.0117	-	0.900452	5.1	106	61	160	23.8281	-
C112	Post2	0	71	1	13.6	6.9	46.3	22.1	96.1	7437	0.865497	0.707602	-	1.03054	6.26	133	52	165	19.1001	-
C116	Post2	0	66	1	17.6	15.1	44.9	20.4	70.3	5001	0.631579	0.479532	-	0.966063	6.06	132	85.3	186	24.656	-
C117	Post2	1	58	1	31.6	38.5	47	31.8	98.3	7641	0.871345	0.690058	-	1.08824	7.88	145	58	150	25.7778	-
C123	Post2	0	49	1	13.3	9.4	45.6	23.1	70.1	5723	0.783626	0.643275	-	1.18778	5.58	128	60.5	169	21.1827	-
C124	Post2	0	59	1	20.9	14	43.9	51.5	130.9	5811	1.1462	0.906433	-	0.5	11.97	127	57	176	18.4013	-
C125	Post2	0	49	1	39	46.5	39.5	25.1	72.3	5038	1.38012	1.02339	-	0.856335	6.71	113	92	180	28.3951	-
C126	Post2	1	67	1	20.9	11.2	43	19.9	113.6	9727	0.339181	0.280702	-	0.841629	6.16	114	60	160	23.4375	-
C127	Post2	0	55	1	11.5	4.2	48.1	31.5	66.4	6654	1.35088	1.08187	-	0.957014	5.96	136	60	175	19.5918	-
C134	Post2	1	43	1	25.7	20.5	41.6	65.7	118.5	6533	0.48538	0.368421	-	1.00226	6.94	99	57	170	19.7232	-
C135	Post2	0	59	1	12.7	11.5	40	11.4	51.3	4413	1.35088	1.02339	-	1.2681	5.43	112	84	180	25.9259	-
C136	Post2	0	40	1	16.7	10.2	45.8	27.8	130.1	6700	1.5848	1.21637	-	1.28394	5.64	139	72	177	22.9819	-
C138	Post2	0	55	3	15.9	8.8	42.6	21.2	110.5	8531	0.526316	0.409357	-	1.86086	4.55	107	67	170	23.1834	-
C141	Post2	0	29	5	14.2	3.9	38.5	24.5	53.6	5682	0.935673	0.684211	-	1.33258	4.74	128	78.5	173	26.2287	-
C142	Post2	0	62	3	22.1	6.4	68.7	54.5	93.3	5901	0.900585	0.643275	-	0.915158	5.83	124	55	168	19.487	-
C144	Post2	0	46	3	15.1	9.2	40.7	23.1	125.6	7008	1.80702	1.39766	-	0.863122	4.85	123	83.5	180	25.7716	-
C146	Post2	0	44	0	11.5	8.2	45.6	34.2	80.5	8284	0.649123	0.520468	-	0.679864	6.49	121	67.5	160	26.3672	-
C147	Post2	0	58	5	17.8	30.3	41.1	187.1	155.4	4922	0.695906	0.497076	-	0.723982	4.97	131	63	172	21.2953	-
C154	Post2	1	32	6	46.2	53.4	46.5	29.3	105.1	6318	1.15789	0.883041	-	1.20475	4.83	88	51	158	20.4294	-
C155	Post2	1	48	6	15.3	12.6	40.3	18	63.3	5144	1.26901	1.02924	-	1.03394	7.9	115	51.5	165	18.9164	-
D4	Post3	0	51	1	28.6	37.6	44.1	17.9	101.1	8800	0.912281	0.707602	-	0.936652	4.92	143	71	176	22.921	-
D5	Post3	0	53	3	22.3	22.1	45	45.4	61.6	10660	0.894737	0.74269	-	1.59842	5.65	153	83	168	29.4076	-
D7	Post3	0	48	1	30.1	32.2	44.7	15.7	71.4	11452	0.730994	0.596491	-	1.16063	6.06	158	77	172	26.0276	-
D12	Post3	0	53	1	20.6	18.4	44.2	34.4	101.6	7703	1.61988	1.36842	-	1.04638	5.38	159	55	170	19.0311	-
D13	Post3	0	64	1	36.4	30.7	41.8	37.9	158.1	9234	1.36842	1.05263	-	0.752262	7.76	148	69	174	22.7903	-
D18	Post3	1	69	2	22.3	5.8	42.9	168.6	110.1	8521	0.491228	0.380117	-	1.21606	5.62	99	59	160	23.0469	-
D19	Post3	0	40	1	17.7	31.6	46.2	26.9	94.9	8365	0.789474	0.649123	-	1.13462	6.81	167	72.5	170	25.0865	-
D20	Post3	1	42	5	34.1	28.9	43.1	21.4	69	6473	0.818713	0.619883	-	0.9819	4.9	115	57	160	22.2656	-
D23	Post3	0	57	1	23.6	15.1	42.2	15.6	83.7	9257	1.27485	1.07018	-	0.882353	5.71	160	64	175	20.898	-
D25	Post3	1	50	1	35.4	35.5	45.8	41.8	66	9082	0.578947	0.497076	-	0.798643	5.53	141	80	168	28.3447	-
D30	Post3	0	63	1	26.8	23	43.9	11.7	100.4	11649	0.842105	0.684211	-	1.02262	5.07	139	69	170	23.8754	-
D31	Post3	0	65	5	26.8	17.6	41.1	46.5	179.7	7237	0.643275	0.479532	-	0.99095	4.78	117	54	175	17.6327	-
D37	Post3	0	57	3	25.7	19.5	37.6	95.1	92	9059	0.643275	0.520468	-	0.820136	7.05	128	90	179	28.089	-
D38	Post3	0	52	1	69.3	31.2	44.3	149.2	106.3	8967	1.25	1.09	-	1.4	5.67	173	60	175	19.5918	-
D39	Post3	0	57	0	34.3	35.9	41.7	133.6	168.2	10656	1.15205	0.918129	-	1.52489	5.39	166	77.5	170	26.8166	-
D42	Post3	0	49	1	41.4	41.3	45.5	19.1	194.7	8447	0.912281	0.701754	-	0.843891	4.37	180	67	175	21.8776	-
D44	Post3	1	50	5	22.6	11.5	43	10.3	81.9	6853	0.77193	0.614035	-	1.03846	4.81	128	55	165	20.202	-
D47	Post3	1	43	4	24.3	9.5	38.1	14	55.7	5119	0.491228	0.432749	-	0.997738	6.55	71	59.5	155	24.7659	-
D48	Post3	1	57	3	56.7	62.6	46.7	27.9	146.9	10417	0.818713	0.643275	-	0.739819	4.88	146	70	168	24.8016	-
D51	Post3	0	40	1	15	15.9	47.4	16.2	126.6	8197	1.30409	1.05263	-	0.871041	8.59	169	64	165	23.5078	-
D53	Post3	0	33	5	15.9	11.9	45.4	8	162.7	7367	0.385965	0.292398	-	0.792986	4.9	131	55	172	18.5911	-
D54	Post3	1	53	0	18.2	18.5	40	29.5	119	10500	0.725146	0.608187	-	1.1052	7.45	132	72.5	158	29.0418	-
D55	Post3	0	40	1	21.4	18.6	40	14.5	119.5	7418	0.929825	0.730994	-	1.1629	5.68	144	75	174	24.7721	-
D59	Post3	1	47	3	46.5	24	40	30.4	191.2	7712	1.18129	0.877193	-	0.819005	5.53	130	73	165	26.8136	-
D69	Post3	1	56	0	22.1	18	40.3	10.7	108.1	9683	0.71345	0.614035	-	1.22964	5.82	100	70	171	23.939	-
D70	Post3	0	40	1	76.2	126.8	43.9	345.6	174.7	9141	0.900585	0.695906	-	0.738688	4.68	166	72.7	175	23.7388	-
D72	Post3	0	56	1	34.2	28.6	41.6	16.5	62.1	7226	1.1462	0.959064	-	1.1233	7.02	153	70	172	23.6614	-
D73	Post3	0	43	1	23.3	14.7	46.8	22.6	112.7	7746	1.23977	1.03509	-	1.10068	4.6	117	67	172	22.6474	-
D79	Post3	1	57	1	20.6	13.2	44	14.9	110.8	7646	0.584795	0.479532	-	0.75	6.03	128	43	163	16.1843	-
D80	Post3	0	47	1	25	13.4	45.9	14.5	75.6	7300	0.631579	0.508772	-	1.13122	6.88	118	50	170	17.301	-
D81	Post3	0	44	1	41.9	23.6	48.8	14.5	75	7510	1.01754	0.807018	-	0.993213	5.85	147	75	178	23.6713	-
D82	Post3	0	59	3	60.3	25.1	43.8	409.7	320.8	7071	1.0117	0.719298	-	0.809955	5.14	144	52	170	17.9931	-
D86	Post3	0	42	1	38.9	18.3	41.7	17.2	121.5	6073	0.918129	0.71345	-	1.06787	5.08	131	53	165	19.4674	-
D90	Post3	0	39	3	27.5	22.9	43.6	33.2	160.3	12713	0.789474	0.654971	-	0.910633	8.63	191	98	178	30.9304	-
D91	Post3	0	43	1	46.1	23.2	43.1	13	107.2	7087	0.795322	0.625731	-	0.812217	5.29	123	52	170	17.9931	-
D93	Post3	0	61	1	41	11.9	40.2	81	109.3	5544	1.19	0.67	-	1.14	6.27	149	67.5	173	22.5534	-
D96	Post3	0	59	1	31.1	27.3	44.8	41.7	178.2	10015	0.906433	0.754386	-	1.06448	5.63	168	75	170	25.9516	-
D101	Post3	1	52	1	39.2	24.7	50.4	18.9	100.1	10273	1.08772	0.918129	-	0.943439	6.95	133	60	163	22.5827	-
D103	Post3	0	35	1	162.7	142.5	47.3	140.7	166.1	11232	0.906433	0.736842	-	0.699095	5.28	165	65.5	168	23.2072	-
D105	Post3	0	44	3	21	23.9	44.8	35.2	82.2	7969	1.25731	1.01754	-	1.28733	5.31	143	63	174	20.8086	-
